# Supplementary material for: ESG and corporate performance: The moderating role of government subsidies and mediating effect of analyst coverage in Chinese A-share listed companies
Source: PLoS One. 2025 May 8;20(5):e0322190. doi: 10.1371/journal.pone.0322190 (PMC12061122; doi:10.1371/journal.pone.0322190)
Supplement: S1 File — (XLSX) [file pone.0322190.s001.xlsx]

## Sheet: sheet1
主	股票代码	股票简称	年份	统计截止日期	报表类型编码	资产报酬率A	资产报酬率B	资产报酬率C	资产报酬率TTM	总资产净利润率(ROA)A	总资产净利润率(ROA)B	总资产净利润率(ROA)C	总资产净利润率(ROA)TTM	净资产收益率（ROE）A	净资产收益率（ROE）B	净资产收益率（ROE）C	净资产收益率（ROE）TTM	利润	收入	固定资产	总资产	负债	CONTROL	ESG	ESGG	FIXED	DEBT	PROFIT	SIZE
20152	2	万科A	2015	2015-12-31	A	0.056078	0.061231	0.061231	0.061231	0.04245	0.046351	0.046351	0.046351	0.190371	0.205782	0.205782	0.205782	3.31228e+10	1.95549e+11	4.91748e+09	6.11296e+11	4.74986e+11	15.23	BBB	6	0.00804436	0.777015	0.169383	27.1388
20162	2	万科A	2016	2016-12-31	A	0.049172	0.056653	0.056653	0.056653	0.034129	0.039322	0.039322	0.039322	0.175352	0.190279	0.190279	0.190279	3.90238e+10	2.40477e+11	6.81079e+09	8.30674e+11	6.68998e+11	15.24	BBB	6	0.00819911	0.805367	0.162276	27.4455
20172	2	万科A	2017	2017-12-31	A	0.045666	0.053323	0.053323	0.053323	0.031929	0.037283	0.037283	0.037283	0.199323	0.213626	0.213626	0.213626	5.08129e+10	2.42897e+11	7.09881e+09	1.16535e+12	9.78673e+11	29.38	BBB	6	0.00609158	0.839813	0.209195	27.784
20182	2	万科A	2018	2018-12-31	A	0.048057	0.054537	0.054537	0.054537	0.032234	0.03658	0.03658	0.03658	0.209117	0.233355	0.233355	0.233355	6.74986e+10	2.97679e+11	1.15338e+10	1.52858e+12	1.29296e+12	29.38	BBB	6	0.00754544	0.845856	0.226749	28.0554
20192	2	万科A	2019	2019-12-31	A	0.04756	0.050499	0.050499	0.050499	0.031869	0.033839	0.033839	0.033839	0.203754	0.217825	0.217825	0.217825	7.66131e+10	3.67894e+11	1.23998e+10	1.72993e+12	1.45935e+12	28.69	A	7	0.00716783	0.84359	0.208248	28.1791
20202	2	万科A	2020	2020-12-31	A	0.045379	0.047134	0.047134	0.047134	0.031724	0.032952	0.032952	0.032952	0.169499	0.191154	0.191154	0.191154	7.99586e+10	4.19112e+11	1.25773e+10	1.86918e+12	1.51933e+12	27.91	A	7	0.00672881	0.812835	0.190781	28.2565
20212	2	万科A	2021	2021-12-31	A	0.029199	0.029732	0.029732	0.029732	0.019637	0.019995	0.019995	0.019995	0.096925	0.102528	0.102528	0.102528	5.2531e+10	4.52798e+11	1.28211e+10	1.93864e+12	1.54587e+12	27.89	A	7	0.00661344	0.797398	0.116014	28.293
20222	2	万科A	2022	2022-12-31	A	0.031302	0.029765	0.029765	0.029765	0.021371	0.020321	0.020321	0.020321	0.09272	0.09414	0.09414	0.09414	5.20069e+10	5.03838e+11	1.64203e+10	1.75712e+12	1.35213e+12	27.88	A	7	0.00934496	0.769515	0.103221	28.1947
20154	4	国农科技	2015	2015-12-31	A	0.026504	0.028676	0.028676	0.028676	0.0172	0.018609	0.018609	0.018609	0.041992	0.042766	0.042766	0.042766	1.0137e+07	1.20454e+08	3.77827e+07	3.98674e+08	2.35378e+08	28.42	CCC	3	0.094771	0.590402	0.0841563	19.8037
20164	4	国农科技	2016	2016-12-31	A	0.2181	0.156791	0.156791	0.156791	0.17753	0.127625	0.127625	0.127625	0.222875	0.232602	0.232602	0.232602	5.15764e+07	2.8767e+08	3.34653e+07	2.23716e+08	4.55165e+07	28.42	CC	2	0.149588	0.203456	0.17929	19.2259
20174	4	国农科技	2017	2017-12-31	A	0.031337	0.034208	0.034208	0.034208	0.021917	0.023925	0.023925	0.023925	0.032007	0.032528	0.032528	0.032528	8.79695e+06	1.38606e+08	3.12209e+07	2.68844e+08	8.47523e+07	28.43	CCC	3	0.11613	0.315247	0.0634674	19.4096
20184	4	国农科技	2018	2018-12-31	A	-0.078614	-0.089053	-0.089053	-0.089053	-0.061543	-0.069716	-0.069716	-0.069716	-0.117892	-0.117646	-0.117646	-0.117646	-2.38607e+07	3.66869e+08	990258	3.51177e+08	1.67851e+08	28.43	C	1	0.00281982	0.477966	-0.0650389	19.6768
20194	4	国农科技	2019	2019-12-31	A	0.002935	0.004754	0.004754	0.004754	-0.002412	-0.003905	-0.003905	-0.003905	-0.002566	-0.00454	-0.00454	-0.00454	7.30052e+06	1.08247e+08	2.22982e+06	1.49449e+09	9.00332e+07	28.43	CC	2	0.00149203	0.0602434	0.0674434	21.1251
20204	4	国华网安	2020	2020-12-31	A	0.039144	0.040029	0.040029	0.040029	0.039647	0.040542	0.040542	0.040542	0.042552	0.04333	0.04333	0.04333	6.27068e+07	2.80531e+08	1.99216e+06	1.56356e+09	1.06735e+08	14.47	CCC	3	0.00127412	0.0682637	0.223529	21.1702
20214	4	国华网安	2021	2021-12-31	A	-0.454025	-0.377114	-0.377114	-0.377114	-0.45794	-0.380366	-0.380366	-0.380366	-0.536333	-0.422918	-0.422918	-0.422918	-4.99991e+08	2.88944e+08	2.447e+06	1.11057e+09	1.62325e+08	15.31	B	4	0.00220337	0.146164	-1.73041	20.8281
20224	4	ST 国华	2022	2022-12-31	A	-1.07329	-0.73259	-0.73259	-0.73259	-1.03573	-0.706958	-0.706958	-0.706958	-1.69055	-0.91631	-0.91631	-0.91631	-610711384	1.66463e+08	2.27127e+06	5.75391e+08	2.22871e+08	18.22	B	4
20156	6	深振业A	2015	2015-12-31	A	0.064777	0.067294	0.067294	0.067294	0.034541	0.035883	0.035883	0.035883	0.097614	0.100759	0.100759	0.100759	5.92103e+08	3.65431e+09	3.37446e+06	1.27035e+10	8.20838e+09	21.93	BB	5	0.000265633	0.646151	0.162029	23.2651
20166	6	深振业A	2016	2016-12-31	A	0.081791	0.083267	0.083267	0.083267	0.061037	0.062138	0.062138	0.062138	0.156705	0.167039	0.167039	0.167039	9.10717e+08	3.35883e+09	2.84129e+06	1.31704e+10	8.04051e+09	21.93	BBB	6	0.000215733	0.610499	0.271142	23.3012
20176	6	深振业A	2017	2017-12-31	A	0.081667	0.081573	0.081573	0.081573	0.062442	0.06237	0.06237	0.06237	0.143759	0.151419	0.151419	0.151419	9.61839e+08	2.95945e+09	2.92869e+06	1.31399e+10	7.43257e+09	21.93	BBB	6	0.000222885	0.565648	0.325006	23.2989
20186	6	深振业A	2018	2018-12-31	A	0.085538	0.08681	0.08681	0.08681	0.068194	0.069209	0.069209	0.069209	0.144552	0.152665	0.152665	0.152665	1.0673e+09	2.51184e+09	6.67773e+06	1.35367e+10	7.15059e+09	21.93	BBB	6	0.000493305	0.528236	0.424906	23.3287
20196	6	深振业A	2019	2019-12-31	A	0.078148	0.084042	0.084042	0.084042	0.053544	0.057582	0.057582	0.057582	0.117579	0.124379	0.124379	0.124379	1.10843e+09	3.73133e+09	1.31444e+07	1.57453e+10	8.57509e+09	21.93	BBB	6	0.000834811	0.544612	0.29706	23.4798
20206	6	深振业A	2020	2020-12-31	A	0.079766	0.078972	0.078972	0.078972	0.058497	0.057915	0.057915	0.057915	0.115194	0.120319	0.120319	0.120319	1.08654e+09	2.93473e+09	4.4081e+07	1.54348e+10	7.59676e+09	21.93	BBB	6	0.00285596	0.492185	0.370236	23.4599
20216	6	深振业A	2021	2021-12-31	A	0.040136	0.048533	0.048533	0.048533	0.023452	0.028358	0.028358	0.028358	0.067628	0.06909	0.06909	0.06909	7.52361e+08	3.08857e+09	4.2479e+07	2.3601e+10	1.54167e+10	21.93	BBB	6	0.00179988	0.65322	0.243595	23.8846
20226	6	深振业A	2022	2022-12-31	A	0.035347	0.037325	0.037325	0.037325	0.016972	0.017922	0.017922	0.017922	0.052901	0.053806	0.053806	0.053806	7.32047e+08	3.69981e+09	5.4137e+07	2.63991e+10	1.79296e+10	21.93	B	4	0.00205072	0.679176	0.19786	23.9966
20158	8	神州高铁	2015	2015-12-31	A	0.066684	0.112283	0.112283	0.112283	0.052909	0.089088	0.089088	0.089088	0.065304	0.108321	0.108321	0.108321	1.9574e+08	1.29508e+09	4.28072e+08	3.58935e+09	6.81293e+08	28.22	CCC	3	0.119261	0.189809	0.151142	22.0012
20168	8	神州高铁	2016	2016-12-31	A	0.078628	0.109348	0.109348	0.109348	0.064758	0.09006	0.09006	0.09006	0.085953	0.116852	0.116852	0.116852	5.63741e+08	1.87601e+09	1.82831e+08	8.19266e+09	2.02017e+09	12.46	B	4	0.0223164	0.246583	0.3005	22.8265
20178	8	神州高铁	2017	2017-12-31	A	0.097342	0.110164	0.110164	0.110164	0.08331	0.094283	0.094283	0.094283	0.12378	0.13318	0.13318	0.13318	1.0203e+09	2.33093e+09	2.45093e+08	1.06783e+10	3.49126e+09	12.42	B	4	0.0229524	0.326949	0.437721	23.0915
20188	8	神州高铁	2018	2018-12-31	A	0.047081	0.046609	0.046609	0.046609	0.032666	0.032338	0.032338	0.032338	0.046171	0.04686	0.04686	0.04686	4.33027e+08	2.5649e+09	3.07839e+08	1.04664e+10	3.06151e+09	20	B	4	0.0294123	0.29251	0.168828	23.0714
20198	8	神州高铁	2019	2019-12-31	A	0.053248	0.056981	0.056981	0.056981	0.037977	0.04064	0.04064	0.04064	0.060373	0.061065	0.061065	0.061065	5.49996e+08	3.22014e+09	4.43827e+08	1.20445e+10	4.46806e+09	22.92	B	4	0.0368488	0.370962	0.170799	23.2119
20208	8	神州高铁	2020	2020-12-31	A	-0.057642	-0.059458	-0.059458	-0.059458	-0.069531	-0.071722	-0.071722	-0.071722	-0.133757	-0.125232	-0.125232	-0.125232	-8.56789e+08	1.91752e+09	4.50512e+08	1.28283e+10	6.15973e+09	25.62	B	4	0.0351186	0.480167	-0.446822	23.2749
20218	8	神州高铁	2021	2021-12-31	A	-0.093872	-0.0922	-0.0922	-0.0922	-0.111377	-0.109394	-0.109394	-0.109394	-0.258387	-0.229707	-0.229707	-0.229707	-1.34976e+09	2.2148e+09	4.1266e+08	1.23795e+10	7.04335e+09	25.62	CCC	3	0.0333342	0.568954	-0.609426	23.2393
20228	8	神州高铁	2022	2022-12-31	A	-0.063981	-0.060903	-0.060917	-0.060917	-0.075325	-0.071702	-0.071718	-0.071718	-0.189114	-0.172624	-0.172624	-0.172624	-8.93772e+08	1.77295e+09	4.35737e+08	1.12481e+10	6.76793e+09	25.62	B	4	0.0387388	0.601696	-0.504115	23.1435
20159	9	中国宝安	2015	2015-12-31	A	0.079132	0.087297	0.087297	0.087297	0.053324	0.058826	0.058826	0.058826	0.147385	0.160746	0.160746	0.160746	1.09982e+09	4.86535e+09	2.25246e+09	1.81139e+10	1.15604e+10	11.91	BB	5	0.12435	0.638202	0.226051	23.6199
20169	9	中国宝安	2016	2016-12-31	A	0.042011	0.04572	0.04572	0.04572	0.0194	0.021113	0.021113	0.021113	0.051567	0.057118	0.057118	0.057118	4.51131e+08	6.41175e+09	2.98846e+09	2.16229e+10	1.34882e+10	11.91	BB	5	0.138208	0.623791	0.0703601	23.797
20179	9	中国宝安	2017	2017-12-31	A	0.03072	0.034178	0.034178	0.034178	0.011924	0.013266	0.013266	0.013266	0.032501	0.035756	0.035756	0.035756	3.57275e+08	7.02351e+09	3.71489e+09	2.71095e+10	1.71636e+10	11.91	BB	5	0.137033	0.633121	0.0508684	24.0231
20189	9	中国宝安	2018	2018-12-31	A	0.049564	0.051948	0.051948	0.051948	0.022281	0.023352	0.023352	0.023352	0.06364	0.065214	0.065214	0.065214	1.07255e+09	1.17155e+10	4.18411e+09	2.98498e+10	1.93993e+10	11.91	B	4	0.140172	0.649896	0.0915489	24.1194
20199	9	中国宝安	2019	2019-12-31	A	0.054655	0.054983	0.054983	0.054983	0.023564	0.023705	0.023705	0.023705	0.066481	0.067289	0.067289	0.067289	1.14801e+09	1.19487e+10	4.6633e+09	3.02098e+10	1.95022e+10	11.91	BB	5	0.154364	0.645559	0.096078	24.1314
20209	9	中国宝安	2020	2020-12-31	A	0.060676	0.062282	0.062286	0.062286	0.033519	0.034406	0.034408	0.034408	0.080616	0.089233	0.089157	0.089157	1.4065e+09	1.05939e+10	4.59972e+09	3.18566e+10	1.86112e+10	9.97	B	4	0.144388	0.584217	0.132765	24.1845
20219	9	中国宝安	2021	2021-12-31	A	0.069593	0.07412	0.074859	0.074859	0.04745	0.050537	0.051041	0.051041	0.112341	0.121721	0.121721	0.121721	2.15107e+09	1.75534e+10	4.92847e+09	3.70732e+10	2.14144e+10	13.64	BB	5	0.132939	0.577624	0.122544	24.3362
20229	9	中国宝安	2022	2022-12-31	A	0.063532	0.074352	0.074352	0.074352	0.047196	0.055233	0.055233	0.055233	0.130981	0.143067	0.143067	0.143067	2.87422e+09	3.19987e+10	7.87305e+09	5.22933e+10	3.34508e+10	15.19	B	4	0.150556	0.639676	0.0898231	24.6801
201510	10	深华新	2015	2015-12-31	A	0.01532	0.02651	0.02651	0.02651	0.003869	0.006696	0.006696	0.006696	0.009203	0.014677	0.014677	0.014677	2.5665e+07	9.57379e+08	5.72207e+07	5.16218e+09	2.99188e+09	21.51	CC	2	0.0110846	0.579577	0.0268075	22.3646
201610	10	美丽生态	2016	2016-12-31	A	0.033187	0.032164	0.032164	0.032164	0.008022	0.007775	0.007775	0.007775	0.017621	0.017779	0.017779	0.017779	7.00098e+07	1.05353e+09	6.97605e+07	4.85329e+09	2.64369e+09	21.51	CC	2	0.0143739	0.544721	0.0664526	22.3029
201710	10	美丽生态	2017	2017-12-31	A	-0.321169	-0.250229	-0.250621	-0.250621	-0.33815	-0.263459	-0.263872	-0.263872	-0.890139	-0.617347	-0.619619	-0.619619	-1.04144e+09	7.57886e+08	6.27944e+07	3.10515e+09	1.92556e+09	21.51	C	1	0.0202226	0.620116	-1.37415	21.8563
201810	10	美丽生态	2018	2018-12-31	A	-0.201415	-0.206724	-0.206724	-0.206724	-0.221953	-0.227803	-0.227803	-0.227803	-1.22969	-0.820729	-0.820729	-0.820729	-7.15967e+08	3.4541e+08	7.10302e+07	3.27328e+09	2.68247e+09	13.51	CC	2	0.0217	0.819505	-2.0728	21.9091
201910	10	*ST 美丽	2019	2019-12-31	A	0.066984	0.076001	0.076001	0.076001	0.029389	0.033345	0.033345	0.033345	0.167338	0.187614	0.187614	0.187614	1.97756e+08	1.89307e+09	4.4092e+07	4.29166e+09	3.53793e+09	14.57	C	1
202010	10	美丽生态	2020	2020-12-31	A	0.055413	0.050108	0.050108	0.050108	0.021558	0.019495	0.019495	0.019495	0.09354	0.097266	0.097266	0.097266	1.22319e+08	1.40854e+09	2.28238e+07	3.54173e+09	2.72546e+09	14.57	C	1	0.00644425	0.769527	0.0868406	21.9879
202110	10	美丽生态	2021	2021-12-31	A	0.029192	0.032947	0.032947	0.032947	0.008555	0.009656	0.009656	0.009656	0.045721	0.046871	0.046871	0.046871	6.58263e+07	1.75691e+09	1.84165e+07	4.58749e+09	3.72909e+09	14.57	C	1	0.0040145	0.812883	0.0374672	22.2466
202210	10	美丽生态	2022	2022-12-31	A	-0.160007	-0.141204	-0.141204	-0.141204	-0.189522	-0.167251	-0.167251	-0.167251	-0.765906	-0.782503	-0.782503	-0.782503	-6.76677e+08	6.13053e+08	1.38493e+07	3.62268e+09	2.72625e+09	33.84	CCC	3	0.00382294	0.752552	-1.10378	22.0105
201511	11	深物业A	2015	2015-12-31	A	0.047691	0.050557	0.050557	0.050557	0.035806	0.037957	0.037957	0.037957	0.074649	0.075108	0.075108	0.075108	4.76493e+07	1.07742e+09	8.59295e+07	4.37976e+09	2.27899e+09	54.33	BB	5	0.0196197	0.520347	0.0442254	22.2003
201611	11	深物业A	2016	2016-12-31	A	0.07045	0.084973	0.084973	0.084973	0.053327	0.06432	0.06432	0.06432	0.147164	0.157293	0.157293	0.157293	4.94699e+08	2.0592e+09	7.3932e+07	6.65436e+09	4.24306e+09	54.33	B	4	0.0111103	0.637636	0.240238	22.6185
201711	11	深物业A	2017	2017-12-31	A	0.148765	0.133194	0.133194	0.133194	0.115506	0.103416	0.103416	0.103416	0.213157	0.233588	0.233588	0.233588	8.32705e+08	2.90469e+09	2.93469e+07	5.39333e+09	2.47078e+09	54.33	BB	5	0.00544133	0.458117	0.286676	22.4084
201811	11	深物业A	2018	2018-12-31	A	0.123689	0.128398	0.128398	0.128398	0.101828	0.105705	0.105705	0.105705	0.17738	0.189235	0.189235	0.189235	7.75657e+08	2.78724e+09	3.26126e+07	5.8202e+09	2.479e+09	63.82	BB	5	0.00560334	0.425931	0.278288	22.4846
201911	11	深物业A	2019	2019-12-31	A	0.105785	0.128071	0.137357	0.137357	0.068891	0.083405	0.089453	0.089453	0.22719	0.207644	0.224624	0.224624	9.85907e+08	3.96167e+09	9.35578e+07	1.07725e+10	7.50592e+09	63.82	B	4	0.00868488	0.696768	0.248862	23.1003
202011	11	深物业A	2020	2020-12-31	A	0.093826	0.099685	0.099685	0.099685	0.05991	0.06365	0.06365	0.06365	0.193418	0.20754	0.20754	0.20754	1.02765e+09	4.10437e+09	1.16234e+08	1.22074e+10	8.42624e+09	56.96	BB	5	0.00952163	0.690259	0.25038	23.2253
202111	11	深物业A	2021	2021-12-31	A	0.090503	0.098525	0.098525	0.098525	0.06767	0.073668	0.073668	0.073668	0.217775	0.237424	0.237424	0.237424	1.31118e+09	4.49197e+09	1.08161e+08	1.45819e+10	1.00508e+10	50.57	BB	5	0.00741752	0.689266	0.291895	23.403
202211	11	深物业A	2022	2022-12-31	A	0.050714	0.052311	0.052748	0.052748	0.033502	0.034557	0.034845	0.034845	0.118452	0.116266	0.117633	0.117633	7.46091e+08	3.70867e+09	8.27452e+07	1.58003e+10	1.13315e+10	50.57	B	4	0.00523694	0.717169	0.201175	23.4833
201512	12	南玻A	2015	2015-12-31	A	0.058774	0.059806	0.059482	0.059482	0.034983	0.035597	0.035404	0.035404	0.071641	0.067211	0.067792	0.067792	524830420	7430889111	10199674929	15657180160	8011708683	11.08	BB	5	0.651438	0.511696	0.0706282	23.4742
201612	12	南玻A	2016	2016-12-31	A	0.071263	0.074881	0.074499	0.074499	0.046902	0.049284	0.049032	0.049032	0.098931	0.101942	0.101964	0.101964	864934254	8974083407	11457972991	17146815630	9017624611	15.45	BB	5	0.668227	0.525907	0.0963813	23.5651
201712	12	南玻A	2017	2017-12-31	A	0.067175	0.071549	0.071549	0.071549	0.042418	0.04518	0.04518	0.04518	0.094382	0.098012	0.098012	0.098012	980696575	10879400746	11540769697	19535002368	10755379257	14.84	BB	5	0.590774	0.55057	0.0901425	23.6955
201812	12	南玻A	2018	2018-12-31	A	0.046771	0.046262	0.046262	0.046262	0.024705	0.024436	0.024436	0.024436	0.049972	0.051808	0.051808	0.051808	532279699	10609963011	9930843775	19114234184	9664801722	14.81	BB	5	0.519552	0.505634	0.0501679	23.6737
201912	12	南玻A	2019	2019-12-31	A	0.052333	0.051053	0.051053	0.051053	0.03079	0.030037	0.030037	0.030037	0.056804	0.058029	0.058029	0.058029	663718880	10472028099	9783037301	18201235959	8335380431	15.01	BB	5	0.537493	0.457957	0.0633802	23.6248
202012	12	南玻A	2020	2020-12-31	A	0.074356	0.0737	0.0737	0.0737	0.045404	0.045003	0.045003	0.045003	0.076485	0.079286	0.079286	0.079286	1111875682	10671253445	9145644569	17882914898	7267031012	15.19	BB	5	0.511418	0.406367	0.104194	23.6071
202112	12	南玻A	2021	2021-12-31	A	0.103744	0.109384	0.109384	0.109384	0.0783	0.082557	0.082557	0.082557	0.131568	0.138887	0.138887	0.138887	1930928393	13629033650	8566515026	19939364510	8072890275	15.19	BB	5	0.429628	0.404872	0.141678	23.716
202212	12	南玻A	2022	2022-12-31	A	0.093695	0.105894	0.105886	0.105886	0.078883	0.089153	0.089146	0.089146	0.152769	0.161923	0.161903	0.161903	2263249853	15198706998	11243236175	25904013306	12528342003	15.19	CCC	3	0.434035	0.483645	0.148911	23.9777
201514	14	沙河股份	2015	2015-12-31	A	0.035885	0.035346	0.035346	0.035346	0.024607	0.024238	0.024238	0.024238	0.069101	0.071391	0.071391	0.071391	5.18894e+07	4.13214e+08	2.05611e+07	2.17051e+09	1.39758e+09	32.02	B	4	0.00947291	0.643892	0.125575	21.4982
201614	14	沙河股份	2016	2016-12-31	A	0.023238	0.021533	0.021533	0.021533	0.015537	0.014397	0.014397	0.014397	0.036639	0.037145	0.037145	0.037145	2.28759e+07	6.20757e+08	1.99268e+07	1.87381e+09	1.07923e+09	32.87	B	4	0.0106344	0.575952	0.0368516	21.3512
201714	14	沙河股份	2017	2017-12-31	A	0.012511	0.01124	0.01124	0.01124	0.00719	0.00646	0.00646	0.00646	0.013733	0.013781	0.013781	0.013781	-309597	5.13141e+08	1.79248e+07	1.52828e+09	7.28127e+08	34.02	B	4	0.0117288	0.476437	-0.000603336	21.1474
201814	14	沙河股份	2018	2018-12-31	A	0.1107	0.123197	0.123197	0.123197	0.080596	0.089694	0.089694	0.089694	0.162611	0.176556	0.176556	0.176556	1.91168e+07	3.57929e+08	1.54456e+07	1.91725e+09	9.66994e+08	34.02	B	4	0.00805614	0.504366	0.0534095	21.3742
201914	14	沙河股份	2019	2019-12-31	A	0.022912	0.023237	0.023237	0.023237	0.016291	0.016522	0.016522	0.016522	0.033613	0.033713	0.033713	0.033713	3.02191e+07	4.3814e+08	1.41521e+07	1.97237e+09	1.01644e+09	34.02	B	4	0.00717518	0.515342	0.0689714	21.4025
202014	14	沙河股份	2020	2020-12-31	A	0.010231	0.011302	0.011302	0.011302	0.003753	0.004146	0.004146	0.004146	0.009577	0.009567	0.009567	0.009567	1.08996e+07	3.46673e+08	2.54288e+07	2.43369e+09	1.47992e+09	34.02	B	4	0.0104487	0.608096	0.0314406	21.6127
202114	14	沙河股份	2021	2021-12-31	A	0.025992	0.026542	0.026542	0.026542	0.019296	0.019704	0.019704	0.019704	0.049305	0.050313	0.050313	0.050313	5.61091e+07	6.41736e+08	2.46412e+07	2.53887e+09	1.54527e+09	34.02	B	4	0.00970559	0.608645	0.0874332	21.655
202214	14	沙河股份	2022	2022-12-31	A	0.111157	0.12024	0.12024	0.12024	0.08294	0.089717	0.089717	0.089717	0.203424	0.224176	0.224176	0.224176	119084773	7.63602e+08	2.28416e+07	2.99066e+09	1.77131e+09	34.02	B	4	0.00763763	0.59228	0.155951	21.8188
201516	16	深康佳A	2015	2015-12-31	A	-0.083847	-0.077013	-0.077013	-0.077013	-0.089531	-0.082234	-0.082234	-0.082234	-0.414848	-0.34609	-0.34609	-0.34609	-1.56923e+09	1.83952e+10	1.7635e+09	1.42504e+10	1.11749e+10	21.75	B	4	0.123751	0.784184	-0.0853063	23.38
201616	16	深康佳A	2016	2016-12-31	A	0.010584	0.01159	0.01159	0.01159	0.005346	0.005854	0.005854	0.005854	0.027776	0.028832	0.028832	0.028832	-2.3224e+08	2.02993e+10	1.57398e+09	1.72431e+10	1.39246e+10	21.75	B	4	0.0912816	0.807546	-0.0114408	23.5707
201716	16	深康佳A	2017	2017-12-31	A	0.297104	0.343092	0.343092	0.343092	0.215921	0.249343	0.249343	0.249343	0.620483	0.883385	0.883385	0.883385	6.59216e+09	3.12278e+10	1.58717e+09	2.35587e+10	1.53605e+10	21.75	B	4	0.0673708	0.652011	0.211099	23.8828
201816	16	深康佳A	2018	2018-12-31	A	0.025892	0.030209	0.030209	0.030209	0.02027	0.02365	0.02365	0.02365	0.070743	0.075766	0.075766	0.075766	1.34238e+08	4.61268e+10	2.41023e+09	3.29851e+10	2.35337e+10	21.75	B	4	0.0730702	0.713465	0.0029102	24.2193
201916	16	深康佳A	2019	2019-12-31	A	0.028799	0.032458	0.032458	0.032458	0.007865	0.008864	0.008864	0.008864	0.033741	0.034569	0.034569	0.034569	3.03266e+08	5.51191e+10	2.56125e+09	4.2587e+10	3.26603e+10	21.75	B	4	0.0601418	0.766908	0.00550201	24.4748
202016	16	深康佳A	2020	2020-12-31	A	0.031949	0.034467	0.034467	0.034467	0.010828	0.011682	0.011682	0.011682	0.050376	0.052313	0.052313	0.052313	4.40331e+08	5.03518e+10	3.17864e+09	4.98763e+10	3.91554e+10	21.75	B	4	0.0637306	0.78505	0.00874508	24.6328
202116	16	深康佳A	2021	2021-12-31	A	0.063296	0.056242	0.056242	0.056242	0.020231	0.017976	0.017976	0.017976	0.079081	0.077116	0.077116	0.077116	1.51309e+09	4.91065e+10	4.0103e+09	3.98745e+10	2.96736e+10	21.75	B	4	0.100573	0.744174	0.0308124	24.409
202216	16	深康佳A	2022	2022-12-31	A	-0.040643	-0.039673	-0.039673	-0.039673	-0.046563	-0.045452	-0.045452	-0.045452	-0.209205	-0.189705	-0.189705	-0.189705	-1.96793e+09	2.96079e+10	4.11403e+09	3.80164e+10	2.9555e+10	21.75	B	4	0.108217	0.777428	-0.0664666	24.3613
201517	17	深中华A	2015	2015-12-31	A	-0.014967	-0.014103	-0.014103	-0.014103	-0.002309	-0.002176	-0.002176	-0.002176	-0.007911	-0.00788	-0.00788	-0.00788	-380521	1.7099e+08	1.00791e+06	4.58691e+07	3.24789e+07	11.52	CCC	3	0.0219735	0.708077	-0.0022254	17.6413
201617	17	深中华A	2016	2016-12-31	A	0.078038	0.084455	0.084455	0.084455	0.071949	0.077865	0.077865	0.077865	0.225184	0.253754	0.253754	0.253754	4.21392e+06	1.41971e+08	3.72896e+06	5.40883e+07	3.68065e+07	11.52	CC	2	0.068942	0.680489	0.0296816	17.8061
201717	17	深中华A	2017	2017-12-31	A	0.025629	0.029539	0.029539	0.029539	0.021468	0.024742	0.024742	0.024742	0.083726	0.087385	0.087385	0.087385	1.81332e+06	1.37491e+08	3.94112e+06	7.356e+07	5.4699e+07	11.52	CC	2	0.0535769	0.743597	0.0131887	18.1136
201817	17	深中华A	2018	2018-12-31	A	-0.033829	-0.033756	-0.033756	-0.033756	-0.025675	-0.025619	-0.025619	-0.025619	-0.110745	-0.104935	-0.104935	-0.104935	-2.30448e+06	1.19907e+08	3.50281e+06	7.3243e+07	5.62625e+07	11.52	CC	2	0.0478245	0.768163	-0.0192189	18.1093
201917	17	深中华A	2019	2019-12-31	A	-0.125881	-0.116152	-0.116152	-0.116152	-0.124557	-0.11493	-0.11493	-0.11493	-0.682937	-0.549846	-0.549846	-0.549846	-7.99625e+06	7.60227e+07	4.1915e+06	6.27336e+07	5.1292e+07	11.52	CC	2	0.0668143	0.817616	-0.105182	17.9544
202017	17	*ST 中华A	2020	2020-12-31	A	0.052154	0.061949	0.061949	0.061949	0.047695	0.056652	0.056652	0.056652	0.170644	0.23599	0.23599	0.23599	3.91171e+06	1.17857e+08	3.79213e+06	9.17428e+07	6.61005e+07	11.52	CC	2
202117	17	深中华A	2021	2021-12-31	A	-0.007138	-0.00735	-0.00735	-0.00735	-0.01684	-0.01734	-0.01734	-0.01734	-0.068307	-0.066051	-0.066051	-0.066051	-1.08205e+06	1.65247e+08	3439212	9.73634e+07	7.33607e+07	11.52	CCC	3	0.0353234	0.753473	-0.00654807	18.394
202217	17	深中华A	2022	2022-12-31	A	-0.017391	-0.027936	-0.027936	-0.027936	-0.020094	-0.032277	-0.032277	-0.032277	-0.026185	-0.048547	-0.048547	-0.048547	-6.04988e+06	4.44762e+08	2.3044e+06	3.97253e+08	9.24059e+07	20	CCC	3	0.00580084	0.232612	-0.0136025	19.8001
201518	18	神州长城	2015	2015-12-31	A	0.120887	0.150242	0.231162	0.231162	0.08615	0.107069	0.164737	0.164737	0.270278	0.338982	0.490903	0.490903	4.31437e+08	4.01036e+09	4.38462e+07	4.01746e+09	2.73692e+09	34.27	#N/A	#N/A
201618	18	神州长城	2016	2016-12-31	A	0.086246	0.114761	0.114761	0.114761	0.059114	0.078658	0.078658	0.078658	0.257906	0.303497	0.303497	0.303497	5.56498e+08	4.665e+09	1.28484e+08	7.98618e+09	6.1557e+09	34.33	#N/A	#N/A
201718	18	神州长城	2017	2017-12-31	A	0.080875	0.096025	0.096025	0.096025	0.032915	0.039081	0.039081	0.039081	0.169919	0.187768	0.187768	0.187768	5.07863e+08	6.49712e+09	1.74537e+08	1.16678e+10	9.40768e+09	34.36	#N/A	#N/A
201818	18	神州长城	2018	2018-12-31	A	-0.115632	-0.10441	-0.10441	-0.10441	-0.179078	-0.161698	-0.161698	-0.161698	-6.47579	-1.36179	-1.36179	-1.36179	-1.44956e+09	2.42699e+09	1.58747e+08	9.60346e+09	9.33789e+09	34.36	#N/A	#N/A
201519	19	深深宝A	2015	2015-12-31	A	-0.039961	-0.038262	-0.038262	-0.038262	-0.040511	-0.038789	-0.038789	-0.038789	-0.044884	-0.044045	-0.044045	-0.044045	-4.82344e+07	3.38225e+08	3.58418e+08	1.06046e+09	1.03321e+08	19.09	B	4	0.337984	0.0974302	-0.142611	20.782
201619	19	深深宝A	2016	2016-12-31	A	0.095901	0.100959	0.100959	0.100959	0.076489	0.080523	0.080523	0.080523	0.085874	0.089837	0.089837	0.089837	9.41778e+07	2.73384e+08	3.33014e+08	1.17854e+09	1.28805e+08	19.09	CCC	3	0.282564	0.109292	0.344489	20.8875
201719	19	深深宝A	2017	2017-12-31	A	-0.05883	-0.056001	-0.056001	-0.056001	-0.057225	-0.054473	-0.054473	-0.054473	-0.063596	-0.060861	-0.060861	-0.060861	-5.71807e+07	3.15763e+08	3.13742e+08	1.07039e+09	1.07233e+08	19.09	CCC	3	0.293111	0.100181	-0.181087	20.7913
201819	19	深深宝A	2018	2018-12-31	A	0.054024	0.056458	0.092707	0.092707	0.049599	0.051835	0.085115	0.085115	0.073971	0.077218	0.12106	0.12106	3.41221e+08	1.07588e+10	9.93137e+08	6.46895e+09	2.13135e+09	63.79	CCC	3	0.153524	0.329474	0.0317155	22.5903
201919	19	深粮控股	2019	2019-12-31	A	0.063231	0.064692	0.064692	0.064692	0.056755	0.058066	0.058066	0.058066	0.083167	0.08582	0.08582	0.08582	4.33574e+08	1.106e+10	9.45042e+08	6.77507e+09	2.15163e+09	63.79	B	4	0.139488	0.31758	0.039202	22.6365
202019	19	深粮控股	2020	2020-12-31	A	0.064677	0.067131	0.067131	0.067131	0.05524	0.057336	0.057336	0.057336	0.084203	0.085738	0.085738	0.085738	4.55471e+08	1.18845e+10	1.12269e+09	7.30938e+09	2.51414e+09	63.79	B	4	0.153596	0.34396	0.0383247	22.7124
202119	19	深粮控股	2021	2021-12-31	A	0.074645	0.07644	0.07644	0.07644	0.056888	0.058256	0.058256	0.058256	0.092893	0.091931	0.091931	0.091931	5.02993e+08	1.01396e+10	2.12783e+09	7.66962e+09	2.97271e+09	63.79	BB	5	0.277436	0.387596	0.049607	22.7605
202219	19	深粮控股	2022	2022-12-31	A	0.070185	0.069124	0.069124	0.069124	0.056213	0.055364	0.055364	0.055364	0.08656	0.087791	0.087791	0.087791	4.63902e+08	8.31272e+09	2.14134e+09	7.44133e+09	2.60885e+09	63.79	B	4	0.287762	0.350589	0.0558062	22.7303
201520	20	深华发A	2015	2015-12-31	A	0.041817	0.041677	0.041677	0.041677	-0.003637	-0.003625	-0.003625	-0.003625	-0.013381	-0.014114	-0.014114	-0.014114	-2.92617e+06	4.99456e+08	1.10607e+08	1.15499e+09	8.41052e+08	41.14	CCC	3	0.0957649	0.72819	-0.00585871	20.8674
201620	20	深华发A	2016	2016-12-31	A	0.021654	0.015324	0.015324	0.015324	0.008629	0.006107	0.006107	0.006107	0.017071	0.017227	0.017227	0.017227	8.39097e+06	6.19168e+08	8.15447e+07	6.32476e+08	3.12777e+08	41.14	C	1	0.128929	0.494528	0.013552	20.2652
201720	20	深华发A	2017	2017-12-31	A	0.018277	0.018238	0.018238	0.018238	0.001547	0.001544	0.001544	0.001544	0.003039	0.003043	0.003043	0.003043	5.31786e+06	8.5804e+08	8.36198e+07	6.29763e+08	3.0909e+08	41.14	C	1	0.13278	0.490804	0.00619768	20.2609
201820	20	深华发A	2018	2018-12-31	A	0.02416	0.023914	0.023914	0.023914	0.00534	0.005285	0.005285	0.005285	0.010171	0.010223	0.010223	0.010223	4.04615e+06	6.37047e+08	1.88084e+08	6.1709e+08	2.93122e+08	41.21	CC	2	0.304792	0.475007	0.00635142	20.2405
201920	20	深华发A	2019	2019-12-31	A	0.028816	0.028747	0.028747	0.028747	0.00889	0.008869	0.008869	0.008869	0.016574	0.016713	0.016713	0.016713	7.9004e+06	7.21557e+08	1.9823e+08	6.14164e+08	2.84736e+08	42.13	CC	2	0.322764	0.463615	0.0109491	20.2358
202020	20	深华发A	2020	2020-12-31	A	0.03418	0.034555	0.034555	0.034555	0.01088	0.010999	0.010999	0.010999	0.020313	0.020521	0.020521	0.020521	8.73719e+06	6.91742e+08	1.93605e+08	6.2778e+08	2.91531e+08	42.13	CC	2	0.308397	0.464384	0.0126307	20.2577
202120	20	深华发A	2021	2021-12-31	A	0.029921	0.030669	0.030669	0.030669	0.010913	0.011186	0.011186	0.011186	0.020969	0.021191	0.021191	0.021191	1.10404e+07	7.65611e+08	1.87889e+08	6.59933e+08	3.16483e+08	42.13	CCC	3	0.28471	0.479568	0.0144204	20.3076
202220	20	深华发A	2022	2022-12-31	A	0.029331	0.028149	0.028149	0.028149	0.016635	0.015965	0.015965	0.015965	0.028644	0.02906	0.02906	0.02906	1.50518e+07	6.64435e+08	1.70943e+08	6.08824e+08	2.55245e+08	42.13	B	4	0.280776	0.419243	0.0226535	20.227
201521	21	深科技	2015	2015-12-31	A	0.011031	0.010987	0.010987	0.010987	0.012601	0.012551	0.012551	0.012551	0.034704	0.0352	0.0352	0.0352	1.97691e+08	1.53618e+10	2.11497e+09	1.43375e+10	9.13183e+09	44.51	BBB	6	0.147513	0.636919	0.012869	23.3861
201621	21	深科技	2016	2016-12-31	A	0.035896	0.032287	0.032287	0.032287	0.019095	0.017175	0.017175	0.017175	0.042237	0.042605	0.042605	0.042605	3.38822e+08	1.50692e+10	2.53877e+09	1.17174e+10	6.42004e+09	44.51	BBB	6	0.216667	0.547908	0.0224845	23.1843
201721	21	深科技	2017	2017-12-31	A	0.045523	0.053372	0.053372	0.053372	0.034573	0.040534	0.040534	0.040534	0.096799	0.102243	0.102243	0.102243	7.33983e+08	1.42098e+10	2.43824e+09	1.65995e+10	1.06707e+10	44.51	BBB	6	0.146887	0.642835	0.0516534	23.5326
201821	21	深科技	2018	2018-12-31	A	0.034059	0.032936	0.032936	0.032936	0.036383	0.035183	0.035183	0.035183	0.088524	0.091815	0.091815	0.091815	6.99362e+08	1.6061e+10	2.56734e+09	1.55394e+10	9.15271e+09	44.51	BB	5	0.165215	0.589001	0.0435441	23.4666
201921	21	深科技	2019	2019-12-31	A	0.020183	0.021622	0.021913	0.021913	0.023945	0.025652	0.025997	0.025997	0.062215	0.063705	0.065515	0.065515	5.46398e+08	1.32238e+10	2.71941e+09	1.84534e+10	1.13513e+10	43.51	BB	5	0.147366	0.615132	0.0413192	23.6385
202021	21	深科技	2020	2020-12-31	A	0.064272	0.069372	0.069372	0.069372	0.044054	0.04755	0.04755	0.04755	0.118988	0.126136	0.126136	0.126136	1.12156e+09	1.49672e+10	3.35118e+09	2.16346e+10	1.36247e+10	36.61	BBB	6	0.154899	0.629761	0.0749345	23.7976
202121	21	深科技	2021	2021-12-31	A	0.036753	0.04084	0.04084	0.04084	0.030835	0.034265	0.034265	0.034265	0.072692	0.085616	0.085616	0.085616	1.02102e+09	1.64883e+10	4.25913e+09	2.70489e+10	1.5575e+10	34.51	BBB	6	0.15746	0.575808	0.0619238	24.0209
202221	21	深科技	2022	2022-12-31	A	0.013699	0.01389	0.01389	0.01389	0.024765	0.02511	0.02511	0.02511	0.057579	0.058779	0.058779	0.058779	8.076e+08	1.61184e+10	4.21715e+09	2.78129e+10	1.58505e+10	34.51	BB	5	0.151625	0.569897	0.0501043	24.0488
201522	22	深赤湾A	2015	2015-12-31	A	0.113907	0.113726	0.113726	0.113726	0.094408	0.094258	0.094258	0.094258	0.124819	0.129188	0.129188	0.129188	7.28102e+08	1.87261e+09	3.21318e+09	6.91377e+09	1.68446e+09	32.52	#N/A	#N/A
201622	22	深赤湾A	2016	2016-12-31	A	0.118977	0.116398	0.116398	0.116398	0.101178	0.098986	0.098986	0.098986	0.118831	0.123289	0.123289	0.123289	7.68119e+08	1.90511e+09	3.03681e+09	6.62048e+09	9.83483e+08	32.52	#N/A	#N/A
201722	22	深赤湾A	2017	2017-12-31	A	0.112388	0.113692	0.122822	0.122822	0.089507	0.090545	0.097816	0.097816	0.108703	0.109397	0.116987	0.116987	8.67552e+08	2.45622e+09	3.92936e+09	7.97547e+09	1.40843e+09	32.52	#N/A	#N/A
201525	25	特力A	2015	2015-12-31	A	0.044184	0.052291	0.052291	0.052291	0.03657	0.043279	0.043279	0.043279	0.048644	0.079077	0.079077	0.079077	4.68989e+07	3.03727e+08	136583565	1.16867e+09	2.9008e+08	51.09	B	4	0.116871	0.248214	0.154412	20.8791
201625	25	特力A	2016	2016-12-31	A	0.025214	0.025431	0.025431	0.025431	0.023228	0.023428	0.023428	0.023428	0.030398	0.030908	0.030908	0.030908	3.18006e+07	3.24241e+08	1.29226e+08	1.189e+09	2.80465e+08	49.09	CCC	3	0.108685	0.235883	0.098077	20.8964
201725	25	特力A	2017	2017-12-31	A	0.050199	0.05435	0.05435	0.05435	0.046876	0.050751	0.050751	0.050751	0.065912	0.069006	0.069006	0.069006	6.8235e+07	3.47237e+08	1.20297e+08	1.40331e+09	4.05291e+08	49.09	B	4	0.0857233	0.28881	0.196508	21.0621
201825	25	特力A	2018	2018-12-31	A	0.05853	0.063405	0.063405	0.063405	0.051945	0.056271	0.056271	0.056271	0.07836	0.082143	0.082143	0.082143	9.22921e+07	4.14239e+08	1.12674e+08	1658295531	5.59013e+08	49.09	B	4	0.0679457	0.337101	0.222799	21.2291
201925	25	特力A	2019	2019-12-31	A	0.186889	0.186181	0.186181	0.186181	0.13295	0.132447	0.132447	0.132447	0.163385	0.179461	0.179461	0.179461	3.0334e+08	5.71073e+08	1.0712e+08	1.64578e+09	3.06569e+08	49.09	B	4	0.0650875	0.186276	0.531175	21.2215
202025	25	特力A	2020	2020-12-31	A	0.042962	0.043764	0.043764	0.043764	0.035298	0.035958	0.035958	0.035958	0.043553	0.044279	0.044279	0.044279	7.35068e+07	4.24419e+08	1.19137e+08	1.70844e+09	3.23796e+08	49.09	B	4	0.0697342	0.189527	0.173194	21.2588
202125	25	特力A	2021	2021-12-31	A	0.092408	0.096323	0.096323	0.096323	0.07101	0.074019	0.074019	0.074019	0.090621	0.092935	0.092935	0.092935	1.75386e+08	5.0852e+08	1.09438e+08	1.85965e+09	4.02455e+08	49.09	B	4	0.058849	0.216415	0.344894	21.3437
202225	25	特力A	2022	2022-12-31	A	0.044267	0.048296	0.048296	0.048296	0.036433	0.039749	0.039749	0.039749	0.049099	0.052238	0.052238	0.052238	9.91245e+07	8.37656e+08	1.0269e+08	2.23203e+09	5.75801e+08	47.51	B	4	0.0460073	0.257972	0.118335	21.5262
201526	26	飞亚达A	2015	2015-12-31	A	0.054131	0.058164	0.058164	0.058164	0.028739	0.03088	0.03088	0.03088	0.052997	0.061962	0.061962	0.061962	1.24624e+08	3.1622e+09	3.6198e+08	4.24667e+09	1.94384e+09	41.49	BB	5	0.0852385	0.457733	0.0394106	22.1694
201626	26	飞亚达A	2016	2016-12-31	A	0.053414	0.051849	0.051849	0.051849	0.02756	0.026752	0.026752	0.026752	0.046475	0.047191	0.047191	0.047191	1.27382e+08	2.99386e+09	6.11204e+08	4.0049e+09	1.62995e+09	37.15	BB	5	0.152614	0.406989	0.0425478	22.1108
201726	26	飞亚达A	2017	2017-12-31	A	0.066736	0.062996	0.062996	0.062996	0.039839	0.037606	0.037606	0.037606	0.057787	0.058897	0.058897	0.058897	1.88476e+08	3.34581e+09	5.237e+08	3.57979e+09	1.11182e+09	37.15	BB	5	0.146293	0.310582	0.0563321	21.9986
201826	26	飞亚达A	2018	2018-12-31	A	0.074204	0.07441	0.07441	0.07441	0.05107	0.051211	0.051211	0.051211	0.071527	0.072978	0.072978	0.072978	2.30403e+08	3.40045e+09	4.2565e+08	3.59969e+09	1.02955e+09	37.15	B	4	0.118246	0.286011	0.0677566	22.0041
201926	26	飞亚达A	2019	2019-12-31	A	0.082174	0.083974	0.083974	0.083974	0.057409	0.058666	0.058666	0.058666	0.081336	0.08265	0.08265	0.08265	2.7288e+08	3.70421e+09	3.63997e+08	3.76092e+09	1.10638e+09	36.79	BB	5	0.096784	0.294179	0.0736674	22.0479
202026	26	飞亚达	2020	2020-12-31	A	0.101254	0.104609	0.104609	0.104609	0.073188	0.075613	0.075613	0.075613	0.105045	0.107846	0.107846	0.107846	3.71904e+08	4.24344e+09	3.52734e+08	4.01871e+09	1.21875e+09	38.07	BB	5	0.087773	0.303269	0.0876422	22.1142
202126	26	飞亚达	2021	2021-12-31	A	0.13064	0.132116	0.132116	0.132116	0.094357	0.095423	0.095423	0.095423	0.128719	0.133441	0.133441	0.133441	5.05386e+08	5.24373e+09	3.49495e+08	4.11058e+09	1.09735e+09	38.25	BB	5	0.0850234	0.266957	0.0963791	22.1368
202226	26	飞亚达	2022	2022-12-31	A	0.087515	0.087584	0.087584	0.087584	0.064773	0.064825	0.064825	0.064825	0.085027	0.086731	0.086731	0.086731	3.40186e+08	4.3541e+09	3.64629e+08	4.11714e+09	9.8072e+08	39.02	B	4	0.0885635	0.238204	0.07813	22.1384
201527	27	深圳能源	2015	2015-12-31	A	0.057181	0.06881	0.06881	0.06881	0.035436	0.042643	0.042643	0.042643	0.082745	0.091003	0.091003	0.091003	2.27573e+09	1.113e+10	1.83158e+10	5.80674e+10	3.31996e+10	47.82	BB	5	0.315423	0.571741	0.204468	24.7849
201627	27	深圳能源	2016	2016-12-31	A	0.047039	0.048144	0.048144	0.048144	0.023112	0.023655	0.023655	0.023655	0.056656	0.05661	0.05661	0.05661	1.87026e+09	1.13181e+10	2.03762e+10	6.08622e+10	3.60345e+10	47.82	B	4	0.334792	0.592068	0.165245	24.8319
201727	27	深圳能源	2017	2017-12-31	A	0.036648	0.040992	0.040992	0.040992	0.010942	0.012239	0.012239	0.012239	0.034182	0.034109	0.034109	0.034109	1.29222e+09	1.55459e+10	3.0428e+10	7.72309e+10	5.25083e+10	47.82	B	4	0.393987	0.679887	0.0831232	25.0701
201827	27	深圳能源	2018	2018-12-31	A	0.035559	0.037278	0.037278	0.037278	0.008421	0.008828	0.008828	0.008828	0.026066	0.027444	0.027444	0.027444	1.19853e+09	18527395542	3.46414e+10	8.50739e+10	5.75902e+10	47.82	BB	5	0.407192	0.676944	0.0646898	25.1668
201927	27	深圳能源	2019	2019-12-31	A	0.0437	0.046362	0.046362	0.046362	0.019031	0.020191	0.020191	0.020191	0.054463	0.059905	0.059905	0.059905	2.24686e+09	2.0817e+10	3.5744e+10	9.6112e+10	6.25272e+10	47.82	BBB	6	0.371899	0.650566	0.107934	25.2888
202027	27	深圳能源	2020	2020-12-31	A	0.05689	0.061749	0.061749	0.061749	0.037414	0.040609	0.040609	0.040609	0.101962	0.113138	0.113138	0.113138	2.60006e+09	2.04545e+10	3.52862e+10	1.14062e+11	7.22087e+10	43.91	BBB	6	0.309359	0.633063	0.127115	25.46
202127	27	深圳能源	2021	2021-12-31	A	0.036121	0.038687	0.038687	0.038687	0.016042	0.017181	0.017181	0.017181	0.042543	0.046141	0.046141	0.046141	2.68654e+09	3.15696e+10	5.75472e+10	1.31507e+11	8.19201e+10	43.91	BBB	6	0.437597	0.622932	0.0850992	25.6023
202227	27	深圳能源	2022	2022-12-31	A	0.036581	0.037828	0.037889	0.037889	0.017504	0.018101	0.01813	0.01813	0.04552	0.047474	0.047594	0.047594	2.89141e+09	3.75247e+10	5.92965e+10	1.41267e+11	8.69459e+10	43.91	CCC	3	0.419748	0.615473	0.0770534	25.6739
201528	28	国药一致	2015	2015-12-31	A	0.079631	0.080821	0.080821	0.080821	0.059565	0.060455	0.060455	0.060455	0.141445	0.151156	0.151156	0.151156	9.06593e+08	2.59931e+10	1.07941e+09	1.32183e+10	7.65187e+09	51	B	4	0.0816602	0.578883	0.0348782	23.3049
201628	28	国药一致	2016	2016-12-31	A	0.079864	0.081781	0.098584	0.098584	0.060146	0.06159	0.074245	0.074245	0.143806	0.152735	0.17705	0.17705	1.54816e+09	4.12484e+10	4.8701e+08	2.13128e+10	1.23988e+10	51	BB	5	0.0228506	0.581754	0.0375325	23.7826
201728	28	国药一致	2017	2017-12-31	A	0.070552	0.072212	0.072218	0.072218	0.05177	0.052988	0.052993	0.052993	0.116519	0.122762	0.122786	0.122786	1.46389e+09	4.12636e+10	5.5171e+08	2.23436e+10	1.24161e+10	56.06	A	7	0.0246921	0.55569	0.0354765	23.8298
201828	28	国药一致	2018	2018-12-31	A	0.061935	0.069891	0.069891	0.069891	0.04661	0.052597	0.052597	0.052597	0.096969	0.113155	0.113155	0.113155	1.67098e+09	4.31224e+10	6.07934e+08	2.89303e+10	1.50245e+10	56.06	BB	5	0.0210137	0.519335	0.0387497	24.0882
201928	28	国药一致	2019	2019-12-31	A	0.058968	0.063302	0.063302	0.063302	0.044278	0.047532	0.047532	0.047532	0.09663	0.101431	0.101431	0.101431	1.83555e+09	5.20458e+10	6.126e+08	3.35206e+10	1.81608e+10	56.06	BB	5	0.0182753	0.541779	0.035268	24.2354
202028	28	国药一致	2020	2020-12-31	A	0.05751	0.061858	0.062288	0.062288	0.043473	0.04676	0.047085	0.047085	0.10192	0.106048	0.106752	0.106752	2.16384e+09	5.96495e+10	8.54191e+08	3.95945e+10	2.27059e+10	56.06	BB	5	0.0215735	0.573461	0.036276	24.402
202128	28	国药一致	2021	2021-12-31	A	0.051125	0.053105	0.053105	0.053105	0.035706	0.037088	0.037088	0.037088	0.084764	0.087517	0.087517	0.087517	1.95241e+09	6.83578e+10	8.68626e+08	4.27837e+10	2.47615e+10	56.06	BB	5	0.0203027	0.57876	0.0285616	24.4794
202228	28	国药一致	2022	2022-12-31	A	0.058677	0.058562	0.058562	0.058562	0.041575	0.041493	0.041493	0.041493	0.091117	0.094576	0.094576	0.094576	2.30607e+09	7.34431e+10	8.50112e+08	4.26158e+10	2.31711e+10	56.06	B	4	0.0199483	0.54372	0.0313994	24.4755
201529	29	深深房A	2015	2015-12-31	A	0.105808	0.103395	0.103395	0.103395	0.072027	0.070384	0.070384	0.070384	0.136635	0.142129	0.142129	0.142129	4.09683e+08	2.16337e+09	5.2214e+07	4.17994e+09	1.97649e+09	63.55	BB	5	0.0124916	0.472851	0.189373	22.1536
201629	29	深深房A	2016	2016-12-31	A	0.109005	0.103609	0.103609	0.103609	0.082284	0.078211	0.078211	0.078211	0.123808	0.132006	0.132006	0.132006	4.192e+08	2.35202e+09	4.55318e+07	3.7856e+09	1.26963e+09	63.55	BB	5	0.0120276	0.335385	0.17823	22.0545
201729	29	深深房A	2017	2017-12-31	A	0.059012	0.060558	0.060558	0.060558	0.046355	0.047569	0.047569	0.047569	0.068489	0.070906	0.070906	0.070906	2.4378e+08	1.34591e+09	3.79379e+07	3.98926e+09	1.28924e+09	63.55	BBB	6	0.00950999	0.323178	0.181126	22.1069
201829	29	深深房A	2018	2018-12-31	A	0.142629	0.153779	0.153779	0.153779	0.107155	0.115532	0.115532	0.115532	0.156205	0.16946	0.16946	0.16946	6.81895e+08	2.17519e+09	3.39262e+07	4.66589e+09	1.46516e+09	63.55	BB	5	0.00727111	0.314014	0.313488	22.2635
201929	29	深深房A	2019	2019-12-31	A	0.144832	0.148519	0.148519	0.148519	0.110231	0.113037	0.113037	0.113037	0.153532	0.160934	0.160934	0.160934	7.30864e+08	2.54874e+09	3.0522e+07	4.90967e+09	1.38469e+09	63.55	BB	5	0.00621672	0.282032	0.286755	22.3145
202029	29	深深房A	2020	2020-12-31	A	0.076754	0.076966	0.076966	0.076966	0.058734	0.058896	0.058896	0.058896	0.079288	0.080746	0.080746	0.080746	3.71424e+08	1.61501e+09	2.804e+07	4.93692e+09	1.27983e+09	63.55	BB	5	0.00567965	0.259237	0.229982	22.32
202129	29	深深房A	2021	2021-12-31	A	0.0434	0.048262	0.048262	0.048262	0.035196	0.039139	0.039139	0.039139	0.051475	0.055197	0.055197	0.055197	2.84866e+08	1.32079e+09	2.39204e+07	6.1825e+09	1.95517e+09	57.19	B	4	0.00386905	0.316243	0.215679	22.545
202229	29	深深房A	2022	2022-12-31	A	0.036749	0.035224	0.035224	0.035224	0.026289	0.025198	0.025198	0.025198	0.034895	0.035137	0.035137	0.035137	2.14548e+08	6.34385e+08	2.14255e+07	5.68977e+09	1.40323e+09	55.78	B	4	0.00376561	0.246623	0.338198	22.4619
201530	30	富奥股份	2015	2015-12-31	A	0.067044	0.070599	0.070599	0.070599	0.064925	0.068368	0.068368	0.068368	0.098955	0.104289	0.104289	0.104289	5.22774e+08	4.33151e+09	1.77074e+09	8.08538e+09	2.78046e+09	24.41	CCC	3	0.219005	0.343888	0.120691	22.8133
201630	30	富奥股份	2016	2016-12-31	A	0.076716	0.081132	0.081132	0.081132	0.074575	0.078868	0.078868	0.078868	0.117164	0.122135	0.122135	0.122135	6.49343e+08	5.85694e+09	1.73184e+09	9.07299e+09	3.29803e+09	24.41	CCC	3	0.190878	0.3635	0.110867	22.9286
201730	30	富奥股份	2017	2017-12-31	A	0.083826	0.089395	0.089395	0.089395	0.079011	0.08426	0.08426	0.08426	0.129481	0.135361	0.135361	0.135361	9.21343e+08	7.19326e+09	1.77344e+09	1.03643e+10	4.03993e+09	24.41	CCC	3	0.17111	0.389791	0.128084	23.0616
201830	30	富奥股份	2018	2018-12-31	A	0.075827	0.08036	0.08036	0.08036	0.074787	0.079257	0.079257	0.079257	0.12257	0.129891	0.129891	0.129891	8.61965e+08	7.85254e+09	2.22752e+09	1.16821e+10	4.55421e+09	24.41	CCC	3	0.190678	0.389844	0.109769	23.1813
201930	30	富奥股份	2019	2019-12-31	A	0.072777	0.076441	0.076441	0.076441	0.068359	0.0718	0.0718	0.0718	0.118497	0.121144	0.121144	0.121144	9.39302e+08	1.00638e+10	2.34573e+09	1.29206e+10	5.46692e+09	24.41	CCC	3	0.181549	0.423117	0.0933347	23.2821
202030	30	富奥股份	2020	2020-12-31	A	0.063933	0.067531	0.067531	0.067531	0.06282	0.066355	0.066355	0.066355	0.109789	0.11552	0.11552	0.11552	9.2477e+08	1.11134e+10	2.46382e+09	1.44615e+10	6.1868e+09	24.41	CCC	3	0.170371	0.427812	0.0832119	23.3948
202130	30	富奥股份	2021	2021-12-31	A	0.056992	0.057768	0.057768	0.057768	0.052376	0.053089	0.053089	0.053089	0.091441	0.092734	0.092734	0.092734	7.44162e+08	1.28282e+10	2.99188e+09	1.48609e+10	6.34886e+09	24.41	CCC	3	0.201325	0.427218	0.0580098	23.422
202230	30	富奥股份	2022	2022-12-31	A	0.02931	0.029698	0.029698	0.029698	0.030701	0.031107	0.031107	0.031107	0.055304	0.055169	0.055169	0.055169	4.47218e+08	1.25705e+10	2.9322e+09	1.5259e+10	6.78829e+09	24.41	B	4	0.192162	0.44487	0.0355767	23.4484
201531	31	中粮地产	2015	2015-12-31	A	0.033949	0.036959	0.036959	0.036959	0.018098	0.019703	0.019703	0.019703	0.090315	0.092062	0.092062	0.092062	1.3862e+09	1.34995e+10	5.66877e+08	5.53217e+10	4.42357e+10	45.67	BB	5	0.0102469	0.79961	0.102685	24.7364
201631	31	中粮地产	2016	2016-12-31	A	0.044686	0.046293	0.046968	0.046968	0.021761	0.022544	0.022873	0.022873	0.118136	0.11841	0.1192	0.1192	2.22405e+09	1.80252e+10	6.28512e+08	6.1277e+10	4.99894e+10	45.67	BB	5	0.0102569	0.815795	0.123385	24.8387
201731	31	中粮地产	2017	2017-12-31	A	0.044161	0.048825	0.048825	0.048825	0.022902	0.025321	0.025321	0.025321	0.147714	0.150645	0.150645	0.150645	2.39145e+09	1.40424e+10	5.68454e+08	7.57515e+10	6.40069e+10	45.67	BBB	6	0.00750419	0.844959	0.170303	25.0507
201831	31	中粮地产	2018	2018-12-31	A	0.04249	0.046415	0.046415	0.046415	0.021984	0.024015	0.024015	0.024015	0.145668	0.157178	0.157178	0.157178	2.85873e+09	1.41196e+10	5.48564e+08	9.11719e+10	7.74121e+10	47.27	BBB	6	0.00601681	0.849079	0.202465	25.236
201931	31	大悦城	2019	2019-12-31	A	0.041837	0.044614	0.055869	0.055869	0.020228	0.02157	0.027012	0.027012	0.087101	0.09471	0.131627	0.131627	5.99914e+09	3.37866e+10	4.22393e+09	1.83183e+11	1.40642e+11	53.8	BBB	6	0.0230586	0.767767	0.17756	25.9337
202031	31	大悦城	2020	2020-12-31	A	0.020343	0.021174	0.02123	0.02123	0.005617	0.005847	0.005862	0.005862	0.024596	0.025478	0.025462	0.025462	3059168974	3.84453e+10	4.04777e+09	1.99871e+11	1.54225e+11	49.28	A	7	0.0202519	0.771622	0.079572	26.0209
202131	31	大悦城	2021	2021-12-31	A	0.020247	0.020878	0.020878	0.020878	0.003608	0.00372	0.00372	0.00372	0.014732	0.015704	0.015704	0.015704	2.85952e+09	4.26145e+10	3.71482e+09	2.12727e+11	1.60636e+11	49.28	BBB	6	0.0174628	0.755127	0.0671019	26.0833
202231	31	大悦城	2022	2022-12-31	A	0.00664	0.006666	0.006666	0.006666	-0.010365	-0.010407	-0.010407	-0.010407	-0.046788	-0.044633	-0.044633	-0.044633	-5.79095e+08	3.95787e+10	3.51979e+09	2.14432e+11	1.66928e+11	49.28	B	4	0.0164145	0.778465	-0.0146315	26.0913
201532	32	深桑达A	2015	2015-12-31	A	0.033541	0.029145	0.029145	0.029145	0.023268	0.020219	0.020219	0.020219	0.032788	0.032968	0.032968	0.032968	3.09924e+07	1.97006e+09	8.90062e+07	2.12574e+09	6.17238e+08	49.18	B	4	0.0418708	0.290364	0.0157317	21.4774
201632	32	深桑达A	2016	2016-12-31	A	0.030165	0.028906	0.028906	0.028906	0.0234	0.022424	0.022424	0.022424	0.029528	0.029925	0.029925	0.029925	5.47753e+07	1.9873e+09	1.03807e+08	1.95542e+09	4.05788e+08	49.18	BB	5	0.0530868	0.20752	0.0275626	21.3939
201732	32	深桑达A	2017	2017-12-31	A	0.009815	0.009744	0.009744	0.009744	0.00678	0.006731	0.006731	0.006731	0.008329	0.008381	0.008381	0.008381	3.21478e+07	1.72106e+09	8.43954e+07	1.92734e+09	3.58574e+08	49.18	BB	5	0.0437886	0.186046	0.018679	21.3794
201832	32	深桑达A	2018	2018-12-31	A	0.058311	0.05776	0.061541	0.061541	0.051905	0.051415	0.05478	0.05478	0.073722	0.07009	0.072464	0.072464	1.33711e+08	1.60067e+09	7.69589e+07	2.15338e+09	6.3726e+08	49.04	BB	5	0.0357387	0.295935	0.0835341	21.4903
201932	32	深桑达A	2019	2019-12-31	A	0.076421	0.079632	0.079632	0.079632	0.067363	0.070194	0.070194	0.070194	0.09515	0.09941	0.09941	0.09941	1.98373e+08	1.50113e+09	8.66266e+07	2.34226e+09	6.84e+08	49.04	BB	5	0.0369842	0.292026	0.13215	21.5744
202032	32	深桑达A	2020	2020-12-31	A	0.085596	0.089826	0.089826	0.089826	0.073083	0.076695	0.076695	0.076695	0.104548	0.109052	0.109052	0.109052	2.27362e+08	1.5208e+09	8.1993e+07	2.58577e+09	7.78208e+08	49.04	BB	5	0.0317094	0.300958	0.149501	21.6733
202132	32	深桑达A	2021	2021-12-31	A	0.042184	0.046436	0.079698	0.079698	0.025106	0.027637	0.047433	0.047433	0.116801	0.132689	0.196213	0.196213	1.57304e+09	4.27036e+10	4.22933e+09	4.41302e+10	3.46446e+10	17.8	B	4	0.0958375	0.785055	0.0368362	24.5104
202232	32	深桑达A	2022	2022-12-31	A	0.028396	0.030382	0.030947	0.030947	0.013504	0.014448	0.014717	0.014717	0.070468	0.071918	0.072769	0.072769	1.18368e+09	5.10519e+10	4.38502e+09	5.28404e+10	4.27144e+10	17.81	B	4	0.0829861	0.808366	0.0231858	24.6905
201533	33	*ST 新都	2015	2015-12-31	A	0.196293	0.186886	0.186886	0.186886	0.164268	0.156396	0.156396	0.156396	7.24974				1.42712e+07	1.17171e+08	0	4.24384e+08	4.14768e+08	13.83	#N/A	#N/A
201633	33	*ST 新都	2016	2016-12-31	A	0.03145	0.027001	0.027001	0.027001	0.017499	0.015024	0.015024	0.015024	0.244814	0.344457	0.344457	0.344457	7.08984e+06	1.1475e+08	203479	3.19193e+08	2.96377e+08	10.6	#N/A	#N/A
201534	34	深信泰丰	2015	2015-12-31	A	0.054316	0.053501	0.053501	0.053501	0.047685	0.046969	0.046969	0.046969	0.114242	0.121163	0.121163	0.121163	-7.06908e+06	4.58063e+08	5.57913e+07	4.48008e+08	2.61008e+08	21.88	BB	5	0.124532	0.582597	-0.0154325	19.9203
201634	34	神州数码	2016	2016-12-31	A	0.053676	0.104602	0.104602	0.104602	0.023641	0.046071	0.046071	0.046071	0.151955	0.283883	0.283883	0.283883	4.60956e+08	4.05311e+10	2.1414e+08	1.70372e+10	1.43865e+10	23.66	B	4	0.012569	0.844418	0.0113729	23.5587
201734	34	神州数码	2017	2017-12-31	A	0.045159	0.053068	0.05307	0.05307	0.029794	0.035011	0.035012	0.035012	0.215374	0.240722	0.240722	0.240722	4.90944e+08	6.2216e+10	1.89472e+08	2.42732e+10	2.09154e+10	23.66	B	4	0.00780583	0.861665	0.00789096	23.9126
201834	34	神州数码	2018	2018-12-31	A	0.051405	0.053157	0.053157	0.053157	0.019858	0.020535	0.020535	0.020535	0.134155	0.143255	0.143255	0.143255	6.41365e+08	8.18581e+10	1.70345e+08	2.59855e+10	2.2139e+10	23.66	CCC	3	0.00655539	0.851975	0.00783509	23.9808
201934	34	神州数码	2019	2019-12-31	A	0.048325	0.051322	0.051322	0.051322	0.023849	0.025328	0.025328	0.025328	0.160384	0.170691	0.170691	0.170691	9.20252e+08	8.68034e+10	1.52024e+08	2.94209e+10	2.5046e+10	23.66	CCC	3	0.00516721	0.851301	0.0106016	24.105
202034	34	神州数码	2020	2020-12-31	A	0.03352	0.034228	0.034228	0.034228	0.020336	0.020765	0.020765	0.020765	0.132708	0.137502	0.137502	0.137502	9.1676e+08	9.20604e+10	1.98812e+08	3.06896e+10	2.59868e+10	23.47	B	4	0.00647814	0.846763	0.00995824	24.1472
202134	34	神州数码	2021	2021-12-31	A	0.01993	0.022295	0.022295	0.022295	0.006412	0.007173	0.007173	0.007173	0.03775	0.044132	0.044132	0.044132	4.89979e+08	1.22385e+11	1.93766e+08	3.89534e+10	3.2337e+10	23.43	B	4	0.00497431	0.830145	0.00400359	24.3856
202234	34	神州数码	2022	2022-12-31	A	0.043648	0.044315	0.044344	0.044344	0.025761	0.026155	0.026172	0.026172	0.126037	0.13929	0.13966	0.13966	1.32254e+09	1.1588e+11	1.93656e+08	4.0216e+10	3.19961e+10	23.15	B	4	0.00481539	0.795604	0.011413	24.4175
201535	35	中国天楹	2015	2015-12-31	A	0.080892	0.092773	0.092773	0.092773	0.051874	0.059493	0.059493	0.059493	0.123324	0.131428	0.131428	0.131428	2.41396e+08	8.25399e+08	7.15727e+08	4.39902e+09	2.54865e+09	21.29	BB	5	0.162701	0.579366	0.29246	22.2046
201635	35	中国天楹	2016	2016-12-31	A	0.061202	0.070617	0.070617	0.070617	0.035296	0.040726	0.040726	0.040726	0.102656	0.10822	0.10822	0.10822	1.94729e+08	9.805e+08	1.03507e+09	5.99849e+09	3.93603e+09	32.29	BB	5	0.172554	0.65617	0.198602	22.5148
201735	35	中国天楹	2017	2017-12-31	A	0.054868	0.063147	0.063147	0.063147	0.027661	0.031835	0.031835	0.031835	0.073775	0.088007	0.088007	0.088007	2.89572e+08	1.61181e+09	1.07481e+09	8.13026e+09	5.08188e+09	29.59	BB	5	0.132199	0.625057	0.179656	22.8189
201835	35	中国天楹	2018	2018-12-31	A	0.047458	0.04936	0.04936	0.04936	0.025236	0.026247	0.026247	0.026247	0.067475	0.070093	0.070093	0.070093	2.8666e+08	1.84688e+09	1.32476e+09	8.80891e+09	5.5144e+09	29.82	BB	5	0.150389	0.626002	0.155213	22.899
201935	35	中国天楹	2019	2019-12-31	A	0.034107	0.057504	0.057504	0.057504	0.016271	0.027432	0.027432	0.027432	0.065754	0.102621	0.102621	0.102621	9.09625e+08	1.85871e+10	7.50322e+09	4.72969e+10	3.55934e+10	16.2	BB	5	0.158641	0.752553	0.0489385	24.5797
202035	35	中国天楹	2020	2020-12-31	A	0.041854	0.043174	0.043174	0.043174	0.016446	0.016965	0.016965	0.016965	0.066309	0.068477	0.068477	0.068477	1.13091e+09	2.18675e+10	8.11971e+09	5.03779e+10	3.78833e+10	16.2	BB	5	0.161176	0.751984	0.0517164	24.6428
202135	35	中国天楹	2021	2021-12-31	A	0.072741	0.047601	0.047601	0.047601	0.035431	0.023186	0.023186	0.023186	0.077838	0.073419	0.073419	0.073419	1.11631e+09	2.05927e+10	2.00317e+09	2.44994e+10	1.33475e+10	16.2	BB	5	0.0817639	0.544809	0.054209	23.9219
202235	35	中国天楹	2022	2022-12-31	A	0.015219	0.015806	0.015806	0.015806	0.004595	0.004772	0.004772	0.004772	0.011651	0.011266	0.011266	0.011266	2.32723e+08	6.7067e+09	1.96865e+09	2.64678e+10	1.60297e+10	15.21	B	4	0.074379	0.60563	0.0347001	23.9992
201536	36	华联控股	2015	2015-12-31	A	0.020916	0.024509	0.024509	0.024509	0.01465	0.017166	0.017166	0.017166	0.035295	0.036588	0.036588	0.036588	1.20664e+08	4.09028e+08	2.83637e+08	6.46374e+09	3.78074e+09	31.24	BB	5	0.0438812	0.584915	0.295003	22.5895
201636	36	华联控股	2016	2016-12-31	A	0.184711	0.221926	0.221926	0.221926	0.139128	0.167159	0.167159	0.167159	0.336194	0.403441	0.403441	0.403441	1.79037e+09	2.17174e+09	9.6258e+08	9.72548e+09	5.70077e+09	31.21	BB	5	0.0989751	0.586168	0.824391	22.998
201736	36	华联控股	2017	2017-12-31	A	0.184152	0.1741	0.1741	0.1741	0.157407	0.148815	0.148815	0.148815	0.270013	0.301378	0.301378	0.301378	1.61003e+09	3.97175e+09	9.27643e+08	8.71866e+09	3.636e+09	31.21	BBB	6	0.106397	0.417036	0.405372	22.8887
201836	36	华联控股	2018	2018-12-31	A	0.129998	0.144411	0.144411	0.144411	0.09466	0.105155	0.105155	0.105155	0.189548	0.195984	0.195984	0.195984	1.42145e+09	3.33457e+09	8.35262e+08	1.0893e+10	5.45305e+09	33.21	B	4	0.0766785	0.500599	0.426275	23.1114
201936	36	华联控股	2019	2019-12-31	A	0.101003	0.10648	0.10648	0.10648	0.073384	0.077363	0.077363	0.077363	0.157814	0.160748	0.160748	0.160748	1.21067e+09	3.16862e+09	8.16409e+08	1.2142e+10	6.4959e+09	33.21	BBB	6	0.0672384	0.534994	0.38208	23.2199
202036	36	华联控股	2020	2020-12-31	A	0.090398	0.085295	0.085295	0.085295	0.071274	0.067251	0.067251	0.067251	0.132681	0.134756	0.134756	0.134756	9.9241e+08	2.70506e+09	7.95671e+08	1.08445e+10	5.01902e+09	33.21	BB	5	0.0733711	0.462818	0.366871	23.1069
202136	36	华联控股	2021	2021-12-31	A	0.069858	0.065555	0.065555	0.065555	0.05503	0.051641	0.051641	0.051641	0.08775	0.089131	0.089131	0.089131	7.03551e+08	1.88193e+09	7.75512e+08	9.58609e+09	3.57442e+09	33.21	BBB	6	0.0808997	0.372875	0.373846	22.9836
202236	36	华联控股	2022	2022-12-31	A	0.088531	0.086884	0.086884	0.086884	0.064882	0.063675	0.063675	0.063675	0.095731	0.097666	0.097666	0.097666	7.86308e+08	2.34395e+09	7.54988e+08	9.23591e+09	2.97631e+09	28.21	BB	5	0.0817449	0.322254	0.335463	22.9464
201537	37	深南电A	2015	2015-12-31	A	-0.130454	-0.124003	-0.124003	-0.124003	-0.181081	-0.172126	-0.172126	-0.172126	-1.51086	-0.860716	-0.860716	-0.860716	-1.22956e+09	1.34502e+09	1.66749e+09	4.57985e+09	4.03094e+09	15.28	CCC	3	0.364093	0.880147	-0.914162	22.2449
201637	37	*ST 南电A	2016	2016-12-31	A	0.381012	0.371804	0.371804	0.371804	0.289836	0.282831	0.282831	0.282831	0.62489	0.983146	0.983146	0.983146	1.4734e+09	1.57409e+09	1.54456e+09	4.3637e+09	2.33973e+09	15.28	CCC	3
201737	37	深南电A	2017	2017-12-31	A	0.021667	0.017243	0.017243	0.017243	0.000131	0.000104	0.000104	0.000104	0.000186	0.000186	0.000186	0.000186	9.0836e+06	2.04577e+09	1.42062e+09	2.8838e+09	8.59458e+08	15.28	CCC	3	0.49262	0.298029	0.00444019	21.7824
201837	37	深南电A	2018	2018-12-31	A	0.020578	0.021985	0.021985	0.021985	0.003765	0.004023	0.004023	0.004023	0.006114	0.006133	0.006133	0.006133	-9.67369e+06	1884937109	1.40565e+09	3.30715e+09	1.27035e+09	15.28	CCC	3	0.425034	0.384122	-0.0051321	21.9194
201937	37	深南电A	2019	2019-12-31	A	0.015868	0.015654	0.015654	0.015654	0.007981	0.007874	0.007874	0.007874	0.012457	0.012535	0.012535	0.012535	2.34409e+07	1.22258e+09	1.38168e+09	3.21926e+09	1.15677e+09	15.28	CCC	3	0.42919	0.359328	0.0191733	21.8924
202037	37	深南电A	2020	2020-12-31	A	0.022914	0.022185	0.022185	0.022185	0.022485	0.02177	0.02177	0.02177	0.032535	0.032733	0.032733	0.032733	6.28544e+07	9.85254e+08	9.25745e+08	3.02083e+09	9.33088e+08	15.28	CCC	3	0.306454	0.308885	0.0637951	21.8288
202137	37	深南电A	2021	2021-12-31	A	-0.176685	-0.169666	-0.169666	-0.169666	-0.182581	-0.175328	-0.175328	-0.175328	-0.322744	-0.277899	-0.277899	-0.277899	-5.13177e+08	7.57176e+08	6.43256e+08	2.79e+09	1.21166e+09	15.28	B	4	0.230558	0.434287	-0.677751	21.7493
202237	37	深南电A	2022	2022-12-31	A	-0.058876	-0.056871	-0.056871	-0.056871	-0.071185	-0.06876	-0.06876	-0.06876	-0.1332	-0.124882	-0.124882	-0.124882	-1.83434e+08	6.94228e+08	5.9129e+08	2.60622e+09	1.2134e+09	15.28	B	4	0.226877	0.465578	-0.264227	21.6812
201538	38	深大通	2015	2015-12-31	A	0.023288	0.02429	0.02429	0.02429	0.010825	0.011291	0.011291	0.011291	0.052065	0.053457	0.053457	0.053457	1.98866e+07	3.05431e+08	64665.3	7.44778e+08	5.89926e+08	44.79	CC	2	8.68251e-05	0.792083	0.0651099	20.4286
201638	38	深大通	2016	2016-12-31	A	0.046934	0.084074	0.084074	0.084074	0.037612	0.067375	0.067375	0.067375	0.047024	0.091284	0.091284	0.091284	2.71451e+08	1.0292e+09	1.46179e+08	6.39362e+09	1279704305	21.42	CCC	3	0.0228632	0.200153	0.26375	22.5786
201738	38	深大通	2017	2017-12-31	A	0.071127	0.067492	0.067492	0.067492	0.06209	0.058917	0.058917	0.058917	0.066405	0.068192	0.068192	0.068192	4.46581e+08	1.51037e+09	1.0811e+08	5.77193e+09	3.75061e+08	21.42	CCC	3	0.0187304	0.0649802	0.295677	22.4763
201838	38	深大通	2018	2018-12-31	A	-0.850639	-0.586132	-0.586132	-0.586132	-0.841409	-0.579772	-0.579772	-0.579772	-0.970905	-0.636095	-0.636095	-0.636095	-2.52709e+09	2.56933e+09	5.79773e+07	3.03379e+09	4.04635e+08	21.42	CC	2	0.0191105	0.133376	-0.983559	21.8331
201938	38	深大通	2019	2019-12-31	A	0.041361	0.040551	0.040551	0.040551	0.042475	0.041643	0.041643	0.041643	0.044993	0.046036	0.046036	0.046036	9.80529e+07	1.83485e+09	1.47419e+06	2.91716e+09	1.63232e+08	21.42	C	1	0.000505349	0.0559557	0.0534393	21.7939
202038	38	深大通	2020	2020-12-31	A	0.027653	0.029097	0.029097	0.029097	0.02453	0.025811	0.025811	0.025811	0.027317	0.028061	0.028061	0.028061	6.57832e+07	2.13024e+09	8.13316e+06	3.2385e+09	3.30381e+08	21.42	C	1	0.0025114	0.102017	0.0308806	21.8984
202138	38	深大通	2021	2021-12-31	A	-0.235288	-0.22234	-0.22234	-0.22234	-0.237097	-0.224049	-0.224049	-0.224049	-0.30727	-0.267272	-0.267272	-0.267272	-2.92195e+08	2.2591e+09	1.54917e+07	2.90064e+09	6.62433e+08	21.42	CCC	3	0.00534077	0.228375	-0.129341	21.7882
201539	39	中集集团	2015	2015-12-31	A	0.035913	0.039418	0.039418	0.039418	0.02128	0.023357	0.023357	0.023357	0.064008	0.072382	0.072382	0.072382	2943736000	58685804000	21848053000	106763171000	71268295000	48.03	BB	5	0.20464	0.667536	0.050161	25.3939
201639	39	中集集团	2016	2016-12-31	A	0.019429	0.020902	0.020928	0.020928	0.005898	0.006345	0.006353	0.006353	0.018781	0.019637	0.019697	0.019697	800538000	51111652000	22037261000	124614748000	85479956000	55.44	BB	5	0.176843	0.685954	0.0156625	25.5485
201739	39	中集集团	2017	2017-12-31	A	0.044834	0.045887	0.045887	0.045887	0.024183	0.024751	0.024751	0.024751	0.073048	0.076686	0.076686	0.076686	4171685000	76299930000	22941021000	130604379000	87366945000	58.02	B	4	0.175653	0.668943	0.0546748	25.5954
201839	39	中集集团	2018	2018-12-31	A	0.04936	0.054181	0.054181	0.054181	0.025606	0.028108	0.028108	0.028108	0.077638	0.085078	0.085078	0.085078	6477005000	93497622000	23188737000	158883963000	106480975000	58	BB	5	0.145948	0.670181	0.0692745	25.7914
201939	39	中集集团	2019	2019-12-31	A	0.040033	0.041633	0.041633	0.041633	0.014585	0.015167	0.015167	0.015167	0.045607	0.046725	0.046725	0.046725	5838747000	85815341000	37849258000	172107521000	117069543000	58.12	BBB	6	0.219916	0.680212	0.0680385	25.8714
202039	39	中集集团	2020	2020-12-31	A	0.064201	0.058978	0.058978	0.058978	0.041117	0.037772	0.037772	0.037772	0.111631	0.110417	0.110417	0.110417	7439627000	94159083000	35311661000	146211511000	92357667000	58.2	BBB	6	0.241511	0.631672	0.0790113	25.7083
202139	39	中集集团	2021	2021-12-31	A	0.095918	0.098507	0.098507	0.098507	0.054177	0.055639	0.055639	0.055639	0.146731	0.15087	0.15087	0.15087	13471549000	163695980000	34995382000	154322501000	97342411000	59.31	BB	5	0.226768	0.630773	0.0822962	25.7623
202239	39	中集集团	2022	2022-12-31	A	0.047391	0.046061	0.046061	0.046061	0.031536	0.030652	0.030652	0.030652	0.073435	0.076919	0.076919	0.076919	7505208000	141536654000	39202494000	145899949000	83243865000	59.17	BBB	6	0.268694	0.570554	0.0530266	25.7062
201540	40	宝安地产	2015	2015-12-31	A	0.023449	0.028757	0.028757	0.028757	0.009166	0.011241	0.011241	0.011241	0.046806	0.047835	0.047835	0.047835	1.07528e+08	1.66573e+09	6.69597e+07	6.76891e+09	5.44333e+09	29.88	CCC	3	0.00989225	0.804167	0.064553	22.6356
201640	40	东旭蓝天	2016	2016-12-31	A	0.021333	0.030661	0.030661	0.030661	0.010142	0.014577	0.014577	0.014577	0.015992	0.028535	0.028535	0.028535	2.21466e+08	3.7735e+09	201380641	1.7288e+10	6.32404e+09	30.98	CCC	3	0.0116486	0.365806	0.0586899	23.5733
201740	40	东旭蓝天	2017	2017-12-31	A	0.027038	0.033837	0.033837	0.033837	0.018681	0.023378	0.023378	0.023378	0.04671	0.047945	0.047945	0.047945	5.70026e+08	8.13103e+09	2.73654e+09	2.89035e+10	1.73441e+10	30.98	B	4	0.0946786	0.600067	0.0701051	24.0872
201840	40	东旭蓝天	2018	2018-12-31	A	0.054843	0.059623	0.059623	0.059623	0.032723	0.035576	0.035576	0.035576	0.077306	0.086216	0.086216	0.086216	1.38031e+09	8.67629e+09	5.63703e+09	3.4423e+10	1.98519e+10	38.99	BB	5	0.163757	0.576703	0.15909	24.262
201940	40	东旭蓝天	2019	2019-12-31	A	-0.009373	-0.00888	-0.00888	-0.00888	-0.030888	-0.029265	-0.029265	-0.029265	-0.070791	-0.068143	-0.068143	-0.068143	-7.82762e+08	6.80576e+09	5.821e+09	3.09872e+10	1.74667e+10	39.04	B	4	0.187852	0.563673	-0.115015	24.1568
202040	40	东旭蓝天	2020	2020-12-31	A	-0.015841	-0.014515	-0.014515	-0.014515	-0.039731	-0.036406	-0.036406	-0.036406	-0.085361	-0.080961	-0.080961	-0.080961	-9.75167e+08	3.47143e+09	5.2799e+09	2.62012e+10	1.40059e+10	39.04	CCC	3	0.201514	0.534554	-0.280912	23.9891
202140	40	东旭蓝天	2021	2021-12-31	A	0.002162	0.00216	0.00216	0.00216	-0.023084	-0.023063	-0.023063	-0.023063	-0.052126	-0.050781	-0.050781	-0.050781	-4.32885e+08	3.87672e+09	5.39797e+09	26152927015	1.45709e+10	39.04	CC	2	0.2064	0.557142	-0.111663	23.9872
202240	40	东旭蓝天	2022	2022-12-31	A	0.011185	0.011038	0.011038	0.011038	-0.012115	-0.011956	-0.011956	-0.011956	-0.027404	-0.02702	-0.02702	-0.02702	-2.07577e+08	3.03621e+09	5.40558e+09	2.54736e+10	1.42118e+10	39.04	B	4	0.212204	0.557906	-0.0683672	23.9609
201542	42	中洲控股	2015	2015-12-31	A	0.034171	0.041208	0.041224	0.041224	0.01624	0.019584	0.019592	0.019592	0.071196	0.089612	0.089683	0.089683	6.3016e+08	5.04782e+09	1.45783e+09	2.46214e+10	1.90052e+10	47.35	BB	5	0.0592101	0.771898	0.124838	23.9269
201642	42	中洲控股	2016	2016-12-31	A	0.029554	0.032049	0.032049	0.032049	0.007597	0.008238	0.008238	0.008238	0.037798	0.038605	0.038605	0.038605	5.38403e+08	8.11576e+09	1.45119e+09	2.91616e+10	2.33005e+10	47.37	CCC	3	0.0497636	0.799012	0.0663404	24.0961
201742	42	中洲控股	2017	2017-12-31	A	0.032908	0.039445	0.039445	0.039445	0.013959	0.016732	0.016732	0.016732	0.088453	0.095551	0.095551	0.095551	1.0507e+09	8.65423e+09	1.39211e+09	4.36199e+10	3.67361e+10	47.37	B	4	0.0319146	0.842186	0.121409	24.4988
201842	42	中洲控股	2018	2018-12-31	A	0.033019	0.033914	0.033914	0.033914	0.009011	0.009255	0.009255	0.009255	0.054126	0.057037	0.057037	0.057037	9.20654e+08	7.94211e+09	1.25408e+09	4.60507e+10	3.83844e+10	49.37	B	4	0.0272326	0.833525	0.115921	24.553
201942	42	中洲控股	2019	2019-12-31	A	0.038439	0.038055	0.038055	0.038055	0.014921	0.014772	0.014772	0.014772	0.084061	0.085918	0.085918	0.085918	1.30494e+09	7.21317e+09	1.1244e+09	4.51415e+10	3.71288e+10	49.77	CCC	3	0.0249084	0.822497	0.180911	24.5331
202042	42	中洲控股	2020	2020-12-31	A	0.024163	0.023975	0.023975	0.023975	0.003599	0.003571	0.003571	0.003571	0.019515	0.019737	0.019737	0.019737	6.14848e+08	1.0697e+10	1.07782e+09	4.44438e+10	3.62469e+10	52.62	B	4	0.0242514	0.815569	0.0574784	24.5175
202142	42	中洲控股	2021	2021-12-31	A	0.012489	0.012052	0.012052	0.012052	0.001577	0.001521	0.001521	0.001521	0.00794	0.007955	0.007955	0.007955	1.42972e+08	8.67614e+09	1.04408e+09	4.14381e+10	3.32096e+10	33.07	B	4	0.0251961	0.801428	0.0164787	24.4475
202242	42	中洲控股	2022	2022-12-31	A	0.025386	0.023842	0.023842	0.023842	0.000245	0.000231	0.000231	0.000231	0.001096	0.001095	0.001095	0.001095	4.48308e+08	7.08304e+09	9.69418e+08	36687104318	2.8471e+10	52.63	B	4	0.0264239	0.77605	0.0632931	24.3257
201543	43	中航地产	2015	2015-12-31	A	0.042786	0.045588	0.045588	0.045588	0.016202	0.017263	0.017263	0.017263	0.078953	0.083775	0.083775	0.083775	5.6606e+08	5.51876e+09	1.41764e+08	2.2881e+10	1.81857e+10	22.35	#N/A	#N/A
201643	43	中航地产	2016	2016-12-31	A	0.034049	0.033173	0.033173	0.033173	0.006318	0.006156	0.006156	0.006156	0.029044	0.029144	0.029144	0.029144	2.8323e+08	6.32269e+09	6.37033e+08	2.17332e+10	1.70054e+10	22.35	#N/A	#N/A
201743	43	中航地产	2017	2017-12-31	A	0.033201	0.031071	0.031073	0.031073	-0.001817	-0.0017	-0.0017	-0.0017	-0.007552	-0.007447	-0.007447	-0.007447	3.01188e+08	5.89349e+09	6.29658e+08	1.91141e+10	1.45155e+10	22.35	#N/A	#N/A
201843	43	中航善达	2018	2018-12-31	A	0.113712	0.093049	0.093049	0.093049	0.062255	0.050942	0.050942	0.050942	0.168666	0.173765	0.173765	0.173765	1.21984e+09	6.65565e+09	6.00987e+08	1.32356e+10	8.35036e+09	22.35	#N/A	#N/A
201545	45	深纺织A	2015	2015-12-31	A	0.006299	0.00639	0.006458	0.006458	0.002862	0.002903	0.002934	0.002934	0.003908	0.003888	0.003888	0.003888	1.92901e+07	1.22675e+09	7.90019e+08	2.96939e+09	7.94825e+08	46.21	B	4	0.266054	0.267673	0.0157246	21.8116
201645	45	深纺织A	2016	2016-12-31	A	-0.019338	-0.022476	-0.022476	-0.022476	-0.021184	-0.024621	-0.024621	-0.024621	-0.025368	-0.031087	-0.031087	-0.031087	-9.29203e+07	1.1982e+09	7.23685e+08	4.11959e+09	6.79467e+08	46.21	B	4	0.175669	0.164936	-0.0775499	22.139
201745	45	深纺织A	2017	2017-12-31	A	0.012815	0.012933	0.012933	0.012933	0.017556	0.017717	0.017717	0.017717	0.020909	0.021158	0.021158	0.021158	8.61684e+07	1.47555e+09	6.56133e+08	4.19575e+09	6.72727e+08	45.78	B	4	0.156381	0.160336	0.0583976	22.1573
201845	45	深纺织A	2018	2018-12-31	A	-0.011776	-0.012341	-0.012341	-0.012341	-0.013488	-0.014136	-0.014136	-0.014136	-0.018009	-0.017845	-0.017845	-0.017845	-5.44692e+07	1.27236e+09	9.87876e+08	4.6192e+09	1.15972e+09	45.78	B	4	0.213863	0.251066	-0.0428097	22.2535
201945	45	深纺织A	2019	2019-12-31	A	0.005604	0.00555	0.00555	0.00555	-0.004089	-0.004049	-0.004049	-0.004049	-0.004806	-0.005066	-0.005066	-0.005066	4.94943e+06	2.15818e+09	9.03229e+08	4.5314e+09	6.76784e+08	45.96	B	4	0.199327	0.149354	0.00229333	22.2343
202045	45	深纺织A	2020	2020-12-31	A	0.012071	0.012628	0.012628	0.012628	0.008753	0.009156	0.009156	0.009156	0.011155	0.01122	0.01122	0.01122	5.03941e+07	2.10896e+09	7.90184e+08	4.96955e+09	1.07023e+09	46.1	B	4	0.159005	0.215358	0.0238952	22.3266
202145	45	深纺织A	2021	2021-12-31	A	0.015451	0.016335	0.016335	0.016335	0.013479	0.01425	0.01425	0.01425	0.01895	0.019106	0.019106	0.019106	6.66339e+07	2.29375e+09	2.40571e+09	5.57259e+09	1.60876e+09	46.21	B	4	0.431704	0.288691	0.0290502	22.4411
202245	45	深纺织A	2022	2022-12-31	A	0.0102	0.010248	0.01024	0.01024	0.019902	0.019997	0.019981	0.019981	0.027733	0.027998	0.027966	0.027966	3.68328e+07	2.83799e+09	2.24022e+09	5.61714e+09	1.5861e+09	46.21	B	4	0.398819	0.282367	0.0129785	22.4491
201548	48	康达尔	2015	2015-12-31	A	0.132294	0.130873	0.130873	0.130873	0.108088	0.106927	0.106927	0.106927	0.261454	0.298186	0.298186	0.298186	2.46169e+08	2.30202e+09	3.39217e+08	1.9408e+09	1.13846e+09	28.54	CC	2	0.174782	0.58659	0.106936	21.3864
201648	48	康达尔	2016	2016-12-31	A	0.011431	0.011487	0.011487	0.011487	0.003064	0.003079	0.003079	0.003079	0.007269	0.007375	0.007375	0.007375	-2.10249e+07	1.56123e+09	3.52558e+08	1.95974e+09	1.13368e+09	31.65	CCC	3	0.179901	0.578484	-0.0134669	21.3961
201748	48	康达尔	2017	2017-12-31	A	-0.043713	-0.058211	-0.058211	-0.058211	-0.035535	-0.047321	-0.047321	-0.047321	-0.195778	-0.180814	-0.180814	-0.180814	-1.44493e+08	1.54961e+09	6.23476e+08	3.90478e+09	3.19603e+09	31.65	CCC	3	0.15967	0.818492	-0.0932447	22.0855
201848	48	*ST 康达	2018	2018-12-31	A	0.116657	0.13306	0.13306	0.13306	0.086742	0.098938	0.098938	0.098938	0.366857	0.46485	0.46485	0.46485	6.23661e+08	3.43694e+09	6.53005e+08	5.1825e+09	3.95712e+09	41.65	C	1
201948	48	康达尔	2019	2019-12-31	A	0.227743	0.252941	0.252941	0.252941	0.178963	0.198764	0.198764	0.198764	0.487121	0.642913	0.642913	0.642913	1.52615e+09	4.91872e+09	5.05784e+08	6.47199e+09	4.09426e+09	41.65	C	1	0.0781497	0.632612	0.310275	22.5908
202048	48	京基智农	2020	2020-12-31	A	0.114682	0.138715	0.138715	0.138715	0.088624	0.107197	0.107197	0.107197	0.315585	0.340268	0.340268	0.340268	1.17977e+09	4.0715e+09	5.38178e+08	9.90375e+09	7.12253e+09	42.88	C	1	0.0543408	0.719174	0.289762	23.0162
202148	48	京基智农	2021	2021-12-31	A	0.043255	0.051874	0.051874	0.051874	0.026873	0.032227	0.032227	0.032227	0.155751	0.149274	0.149274	0.149274	6.66102e+08	3.22147e+09	3.19586e+09	1.48326e+10	1.22734e+10	43.04	CCC	3	0.215462	0.827464	0.206769	23.4201
202248	48	京基智农	2022	2022-12-31	A	0.058683	0.063585	0.063585	0.063585	0.045398	0.049189	0.049189	0.049189	0.299013	0.304927	0.304927	0.304927	1047236353	5.99566e+09	4.8227e+09	1.7536e+10	1.48736e+10	38.07	CCC	3	0.275016	0.848175	0.174666	23.5875
201549	49	德赛电池	2015	2015-12-31	A	0.109723	0.092432	0.092432	0.092432	0.090548	0.076278	0.076278	0.076278	0.257216	0.291166	0.291166	0.291166	3.87841e+08	8.43419e+09	1.77875e+08	3.40257e+09	2.20477e+09	45.23	B	4	0.0522766	0.647971	0.0459844	21.9478
201649	49	德赛电池	2016	2016-12-31	A	0.082425	0.099233	0.099233	0.099233	0.067956	0.081814	0.081814	0.081814	0.233108	0.259228	0.259228	0.259228	4.36387e+08	8.72441e+09	2.26928e+08	5.14579e+09	3.64569e+09	45.23	CCC	3	0.0440996	0.708479	0.0500191	22.3614
201749	49	德赛电池	2017	2017-12-31	A	0.063208	0.075455	0.075455	0.075455	0.047745	0.056996	0.056996	0.056996	0.2004	0.219447	0.219447	0.219447	4.99829e+08	1.2486e+10	6.60446e+08	7.61907e+09	5.80385e+09	45.23	B	4	0.0866833	0.761753	0.0400312	22.7539
201849	49	德赛电池	2018	2018-12-31	A	0.088127	0.094575	0.094575	0.094575	0.05958	0.063939	0.063939	0.063939	0.232096	0.257663	0.257663	0.257663	6.77691e+08	1.72492e+10	6.86493e+08	8822025314	6.55738e+09	45.23	B	4	0.0778159	0.743297	0.0392882	22.9005
201949	49	德赛电池	2019	2019-12-31	A	0.100046	0.099751	0.099751	0.099751	0.076377	0.076152	0.076152	0.076152	0.234107	0.261354	0.261354	0.261354	8.41034e+08	1.84427e+10	8.59926e+08	8.77016e+09	5.9089e+09	44.8	CCC	3	0.0980514	0.673751	0.0456025	22.8946
202049	49	德赛电池	2020	2020-12-31	A	0.105317	0.106908	0.106908	0.106908	0.081895	0.083133	0.083133	0.083133	0.262293	0.260497	0.260497	0.260497	9.04636e+08	1.93978e+10	9.27369e+08	9.03929e+09	6.21696e+09	44.8	CCC	3	0.102593	0.687771	0.046636	22.9248
202149	49	德赛电池	2021	2021-12-31	A	0.090488	0.098206	0.098423	0.098423	0.073671	0.079954	0.080131	0.080131	0.231515	0.253994	0.253994	0.253994	9.52837e+08	1.94709e+10	8.52465e+08	1.07769e+10	7.3476e+09	22.86	B	4	0.0791009	0.681789	0.0489366	23.1007
202249	49	德赛电池	2022	2022-12-31	A	0.078603	0.084468	0.084468	0.084468	0.068109	0.07319	0.07319	0.07319	0.201769	0.222728	0.222728	0.222728	9.87074e+08	2.17491e+10	1.94837e+09	1.25146e+10	8.29017e+09	22.93	B	4	0.155688	0.662442	0.0453846	23.2502
201550	50	深天马A	2015	2015-12-31	A	0.028018	0.032475	0.032475	0.032475	0.025687	0.029773	0.029773	0.029773	0.041935	0.050948	0.050948	0.050948	18992079	10530002724	6845571380	21628692218	8380358043	25.76	BB	5	0.316504	0.387465	0.00180362	23.7973
201650	50	深天马A	2016	2016-12-31	A	0.025629	0.025659	0.025659	0.025659	0.026254	0.026285	0.026285	0.026285	0.041368	0.04215	0.04215	0.04215	3.55694e+08	1.07368e+10	6.26813e+09	2.16793e+10	7.92038e+09	20.81	B	4	0.289129	0.365342	0.0331286	23.7996
201750	50	深天马A	2017	2017-12-31	A	0.037759	0.043624	0.043624	0.043624	0.027222	0.031451	0.031451	0.031451	0.055766	0.05718	0.05718	0.05718	8.84448e+08	1.40125e+10	6.62212e+09	2.96523e+10	1.51775e+10	20.81	BB	5	0.223326	0.511848	0.0631185	24.1128
201850	50	深天马A	2018	2018-12-31	A	0.029196	0.030541	0.039087	0.039087	0.016388	0.017143	0.02194	0.02194	0.037835	0.038973	0.048611	0.048611	9.83546e+08	2.89115e+10	2.92498e+10	6.0037e+10	3.40323e+10	19.02	BB	5	0.487196	0.566855	0.0340192	24.8182
201950	50	深天马A	2019	2019-12-31	A	0.026649	0.027799	0.027799	0.027799	0.012672	0.013218	0.013218	0.013218	0.031054	0.031468	0.031468	0.031468	1.00353e+09	3.0282e+10	2.82459e+10	6.5451e+10	3.87438e+10	19.02	B	4	0.431558	0.591951	0.0331396	24.9046
202050	50	深天马A	2020	2020-12-31	A	0.033814	0.035786	0.035786	0.035786	0.020046	0.021215	0.021215	0.021215	0.043926	0.048926	0.048926	0.048926	1.61549e+09	2.92327e+10	2.67047e+10	7.35578e+10	3.99895e+10	15.85	B	4	0.363044	0.543647	0.055263	25.0213
202150	50	深天马A	2021	2021-12-31	A	0.02769	0.028926	0.028926	0.028926	0.019177	0.020033	0.020033	0.020033	0.044231	0.045074	0.045074	0.045074	1.62263e+09	3.18292e+10	2.42968e+10	8.04323e+10	4.55597e+10	15.85	B	4	0.302078	0.566435	0.0509793	25.1107
202250	50	深天马A	2022	2022-12-31	A	0.007779	0.008042	0.007805	0.007805	0.001331	0.001376	0.001336	0.001336	0.003562	0.00357	0.00331	0.00331	1.29035e+08	3.14475e+10	2.30272e+10	8.09894e+10	5.0727e+10	15.85	BB	5	0.284324	0.626341	0.00410318	25.1176
201555	55	方大集团	2015	2015-12-31	A	0.034519	0.037923	0.037923	0.037923	0.015281	0.016788	0.016788	0.016788	0.051134	0.051785	0.051785	0.051785	9.19909e+07	2.55047e+09	4.62649e+08	4.46415e+09	3.1301e+09	9.09	B	4	0.103637	0.701165	0.0360682	22.2193
201655	55	方大集团	2016	2016-12-31	A	0.130871	0.157891	0.157891	0.157891	0.096653	0.116608	0.116608	0.116608	0.284927	0.360795	0.360795	0.360795	8.48594e+08	4.20387e+09	5.06819e+08	6.78705e+09	4.48474e+09	8.72	CCC	3	0.0746744	0.660779	0.20186	22.6383
201755	55	方大集团	2017	2017-12-31	A	0.195648	0.207029	0.207029	0.207029	0.150949	0.159729	0.159729	0.159729	0.355378	0.415447	0.415447	0.415447	1.42453e+09	2.94747e+09	4.68118e+08	7.62542e+09	4.38648e+09	8.72	BB	5	0.0613892	0.575245	0.483307	22.7548
201855	55	方大集团	2018	2018-12-31	A	0.28635	0.333856	0.333856	0.333856	0.210732	0.245694	0.245694	0.245694	0.432355	0.532637	0.532637	0.532637	2.96996e+09	3.04868e+09	4.55274e+08	1.06589e+10	5.46367e+09	10.08	B	4	0.0427132	0.512594	0.97418	23.0897
201955	55	方大集团	2019	2019-12-31	A	0.043944	0.045363	0.045363	0.045363	0.030498	0.031483	0.031483	0.031483	0.066287	0.066516	0.066516	0.066516	4.18142e+08	3.00575e+09	4.77333e+08	1.137e+10	6.13876e+09	10.22	BB	5	0.0419819	0.53991	0.139114	23.1542
202055	55	方大集团	2020	2020-12-31	A	0.046677	0.047675	0.047675	0.047675	0.032172	0.03286	0.03286	0.03286	0.070084	0.071503	0.071503	0.071503	5.01941e+08	2.9793e+09	4.83162e+08	1.18669e+10	6.41946e+09	10.87	BB	5	0.0407152	0.540957	0.168476	23.197
202155	55	方大集团	2021	2021-12-31	A	0.030248	0.030711	0.030743	0.030743	0.018497	0.01878	0.018799	0.018799	0.040563	0.041043	0.041092	0.041092	2.71762e+08	3.55772e+09	6.63414e+08	1.22613e+10	6.67013e+09	11.11	BB	5	0.0541062	0.543997	0.0763866	23.2297
202255	55	方大集团	2022	2022-12-31	A	0.033262	0.033906	0.033906	0.033906	0.022452	0.022886	0.022886	0.022886	0.049164	0.050152	0.050152	0.050152	3.29994e+08	3.84698e+09	6.46813e+08	1.27452e+10	6.9248e+09	11.11	B	4	0.0507496	0.543327	0.0857801	23.2684
201556	56	皇庭国际	2015	2015-12-31	A	0.02804	0.028259	0.028259	0.028259	0.004796	0.004833	0.004833	0.004833	0.007669	0.009793	0.009677	0.009677	2.27832e+07	2.68288e+08	5.73182e+07	7.99571e+09	2.99601e+09	21.49	B	4	0.00716862	0.374701	0.0849207	22.8022
201656	56	皇庭国际	2016	2016-12-31	A	0.020878	0.023841	0.023841	0.023841	0.01094	0.012493	0.012493	0.012493	0.021133	0.022156	0.022156	0.022156	1.01616e+08	3.2584e+08	5.44289e+07	1.06405e+10	5.13231e+09	21.49	B	4	0.00511525	0.482337	0.311859	23.0879
201756	56	皇庭国际	2017	2017-12-31	A	0.036888	0.042022	0.042135	0.042135	0.014824	0.016887	0.016933	0.016933	0.036299	0.037057	0.037194	0.037194	2.78506e+08	7.02272e+08	5.43976e+07	1.41697e+10	8.38293e+09	20.99	B	4	0.00383901	0.591611	0.396579	23.3744
201856	56	皇庭国际	2018	2018-12-31	A	0.03453	0.03233	0.033378	0.033378	0.008952	0.008382	0.008654	0.008654	0.020436	0.020371	0.020471	0.020471	1.37308e+08	9.49111e+08	5.11871e+07	1.32548e+10	7.44822e+09	21.6	B	4	0.00386177	0.561924	0.144671	23.3076
201956	56	皇庭国际	2019	2019-12-31	A	0.035337	0.034241	0.034241	0.034241	0.006123	0.005933	0.005933	0.005933	0.013731	0.013427	0.013427	0.013427	1.17128e+08	9.48964e+08	4.64189e+07	1.2457e+10	6.90204e+09	21.73	CCC	3	0.00372634	0.554071	0.123428	23.2455
202056	56	皇庭国际	2020	2020-12-31	A	0.004834	0.00468	0.004694	0.004694	-0.02719	-0.026327	-0.026403	-0.026403	-0.066134	-0.061556	-0.061542	-0.061542	-3.2686e+08	6.8573e+08	4.45348e+07	1.17568e+10	6.92323e+09	21.67	CC	2	0.00378801	0.588872	-0.476661	23.1877
202156	56	皇庭国际	2021	2021-12-31	A	-0.0708	-0.068207	-0.068207	-0.068207	-0.115134	-0.110917	-0.110917	-0.110917	-0.371678	-0.306144	-0.306144	-0.306144	-1.3496e+09	7.5441e+08	3.9811e+07	1.0926e+10	7.5415e+09	20.62	CCC	3	0.00364368	0.690232	-1.78895	23.1144
202256	56	皇庭国际	2022	2022-12-31	A	-0.083887	-0.080726	-0.080726	-0.080726	-0.118479	-0.114015	-0.114015	-0.114015	-0.571857	-0.437832	-0.437832	-0.437832	-1.53066e+09	6.63175e+08	1.12593e+08	1.01326e+10	8.03325e+09	18.15	CC	2	0.011112	0.792816	-2.30808	23.039
201558	58	深赛格	2015	2015-12-31	A	0.056081	0.055602	0.055602	0.055602	0.041294	0.040941	0.040941	0.040941	0.064254	0.067997	0.067997	0.067997	1.55389e+08	7.41534e+08	3.75244e+07	2.61466e+09	9.34316e+08	30.24	B	4	0.0143515	0.357337	0.209551	21.6844
201658	58	深赛格	2016	2016-12-31	A	0.075409	0.07444	0.07444	0.07444	0.055814	0.055097	0.055097	0.055097	0.080881	0.08272	0.08272	0.08272	1.81006e+08	6.72384e+08	3.91818e+07	2.54828e+09	7.89768e+08	30.24	B	4	0.0153758	0.309922	0.2692	21.6587
201758	58	深赛格	2017	2017-12-31	A	0.064334	0.064655	0.094303	0.094303	0.04405	0.04427	0.06457	0.06457	0.119347	0.112944	0.141965	0.141965	4.217e+08	1.98131e+09	6.2405e+07	6.99259e+09	4.41167e+09	36.4873	CCC	3	0.00892445	0.630906	0.212839	22.6681
201858	58	深赛格	2018	2018-12-31	A	0.02507	0.02531	0.02531	0.02531	0.003303	0.003335	0.003335	0.003335	0.009611	0.009361	0.009361	0.009361	2.2875e+08	1.60579e+09	5.93514e+07	7.12801e+09	4.67816e+09	56.7	B	4	0.0083265	0.656307	0.142454	22.6873
201958	58	深赛格	2019	2019-12-31	A	0.051044	0.047451	0.047451	0.047451	0.016665	0.015492	0.015492	0.015492	0.041093	0.041596	0.041596	0.041596	1.96368e+08	1.49323e+09	6.17825e+07	6.1906e+09	3.68001e+09	56.7	B	4	0.00998006	0.594452	0.131505	22.5463
202058	58	深赛格	2020	2020-12-31	A	0.028041	0.027202	0.027202	0.027202	0.005176	0.005022	0.005022	0.005022	0.012164	0.012093	0.012093	0.012093	6.93311e+07	1.40367e+09	2.36116e+08	5.83098e+09	3.34959e+09	56.7	B	4	0.0404934	0.574448	0.0493929	22.4865
202158	58	深赛格	2021	2021-12-31	A	0.051145	0.050259	0.050259	0.050259	0.017546	0.017242	0.017242	0.017242	0.038406	0.039104	0.039104	0.039104	2.0175e+08	1.99465e+09	2.65397e+08	5.63237e+09	3.05917e+09	56.7	CCC	3	0.0471199	0.54314	0.101145	22.4518
202258	58	深赛格	2022	2022-12-31	A	0.022099	0.021467	0.021467	0.021467	0.00753	0.007315	0.007315	0.007315	0.016333	0.01594	0.01594	0.01594	6.30137e+07	1.8288e+09	2.59817e+08	5.31874e+09	2.86651e+09	56.54	B	4	0.0488493	0.538946	0.0344562	22.3945
201559	59	*ST 华锦	2015	2015-12-31	A	0.039602	0.036731	0.036731	0.036731	0.012117	0.011238	0.011238	0.011238	0.039331	0.038778	0.038778	0.038778	3.0722e+08	3.09093e+10	1.49625e+10	2.99203e+10	2.07029e+10	47.54	B	4
201659	59	华锦股份	2016	2016-12-31	A	0.093142	0.095346	0.095346	0.095346	0.058913	0.060307	0.060307	0.060307	0.166738	0.18207	0.18207	0.18207	2.26042e+09	2.91039e+10	1.43454e+10	3.13706e+10	2.02865e+10	32.16	B	4	0.457287	0.646672	0.077667	24.1691
201759	59	华锦股份	2017	2017-12-31	A	0.099418	0.098776	0.098776	0.098776	0.062682	0.062278	0.062278	0.062278	0.153278	0.163476	0.163476	0.163476	2.59461e+09	3.37138e+10	1.39848e+10	3.09681e+10	1.83038e+10	32.16	BB	5	0.451586	0.591054	0.07696	24.1562
201859	59	华锦股份	2018	2018-12-31	A	0.056654	0.057988	0.057988	0.057988	0.034618	0.035433	0.035433	0.035433	0.081827	0.08514	0.08514	0.08514	1.3791e+09	3.66833e+10	1.3513e+10	3.24607e+10	1.87277e+10	32.16	BB	5	0.416288	0.576934	0.0375949	24.2033
201959	59	华锦股份	2019	2019-12-31	A	0.058088	0.053654	0.055174	0.055174	0.035729	0.033002	0.033937	0.033937	0.074153	0.075054	0.075252	0.075252	1.20868e+09	3.96083e+10	1.39808e+10	2.93592e+10	1.52131e+10	32.16	BB	5	0.476198	0.51817	0.0305158	24.1029
202059	59	华锦股份	2020	2020-12-31	A	0.028976	0.028238	0.028238	0.028238	0.012365	0.01205	0.01205	0.01205	0.024446	0.024417	0.024417	0.024417	3.20008e+08	3.04374e+10	1.27704e+10	2.78997e+10	1.37877e+10	27.16	BB	5	0.457726	0.494189	0.0105136	24.0519
202159	59	华锦股份	2021	2021-12-31	A	0.044542	0.047671	0.047671	0.047671	0.029182	0.031232	0.031232	0.031232	0.062966	0.064643	0.064643	0.064643	1.12545e+09	3.85523e+10	1.20996e+10	3.21159e+10	1.72318e+10	27.16	BB	5	0.376748	0.53655	0.0291927	24.1926
202259	59	华锦股份	2022	2022-12-31	A	0.032665	0.032443	0.032926	0.032926	0.01841	0.018285	0.018557	0.018557	0.03978	0.040003	0.04007	0.04007	7.94419e+08	4.90621e+10	1.1702e+10	3.26333e+10	1.75305e+10	27.16	B	4	0.358592	0.537197	0.0161921	24.2086
201560	60	中金岭南	2015	2015-12-31	A	0.03719	0.03925	0.03925	0.03925	0.016415	0.017324	0.017324	0.017324	0.033045	0.036166	0.036166	0.036166	9.50464e+07	1.69379e+10	4.94977e+09	1.58828e+10	7.99286e+09	29.58	BB	5	0.311643	0.503239	0.00561145	23.4885
201660	60	中金岭南	2016	2016-12-31	A	0.038404	0.039674	0.039674	0.039674	0.020149	0.020815	0.020815	0.020815	0.041615	0.042458	0.042458	0.042458	3.73576e+08	1.50591e+10	5.08428e+09	1.69691e+10	8.75316e+09	29.58	BB	5	0.29962	0.515829	0.0248073	23.5547
201760	60	中金岭南	2017	2017-12-31	A	0.089237	0.093968	0.093968	0.093968	0.057955	0.061028	0.061028	0.061028	0.105093	0.117451	0.117451	0.117451	1.49773e+09	1.89666e+10	5.42062e+09	1.88688e+10	8.46329e+09	27.51	BB	5	0.287279	0.448532	0.0789667	23.6608
201860	60	中金岭南	2018	2018-12-31	A	0.078244	0.079544	0.079544	0.079544	0.04663	0.047405	0.047405	0.047405	0.084873	0.086124	0.086124	0.086124	1.32494e+09	1.99634e+10	5.97606e+09	1.95063e+10	8.78938e+09	27.51	BB	5	0.306365	0.450591	0.0663684	23.694
201960	60	中金岭南	2019	2019-12-31	A	0.059253	0.060465	0.060465	0.060465	0.042882	0.043759	0.043759	0.043759	0.076681	0.078927	0.078927	0.078927	1.03975e+09	2.28005e+10	7.23536e+09	2.03206e+10	8.95677e+09	27.51	BB	5	0.356061	0.440773	0.0456022	23.7349
202060	60	中金岭南	2020	2020-12-31	A	0.057417	0.062594	0.062594	0.062594	0.045171	0.049244	0.049244	0.049244	0.085647	0.090876	0.090876	0.090876	8.78218e+08	3.02261e+10	7.44366e+09	2.43483e+10	1.15068e+10	27.51	BB	5	0.305715	0.47259	0.0290549	23.9157
202160	60	中金岭南	2021	2021-12-31	A	0.0597	0.063441	0.063441	0.063441	0.044237	0.047009	0.047009	0.047009	0.088719	0.091795	0.091795	0.091795	1.51111e+09	4.44492e+10	7.72724e+09	27604131314	1.38403e+10	32.88	BB	5	0.279931	0.501386	0.0339963	24.0412
202260	60	中金岭南	2022	2022-12-31	A	0.045127	0.048907	0.048907	0.048907	0.037834	0.041003	0.041003	0.041003	0.080768	0.085024	0.085024	0.085024	1.38874e+09	5.53395e+10	1.12766e+10	3.26522e+10	1.73571e+10	34.9	B	4	0.345355	0.531575	0.0250949	24.2092
201561	61	农产品	2015	2015-12-31	A	0.020757	0.022369	0.022369	0.022369	0.002744	0.002957	0.002957	0.002957	0.007275	0.007233	0.007233	0.007233	4.85543e+06	1.73665e+09	2840403688	1.61315e+10	1.00467e+10	26.76	BB	5	0.176078	0.622803	0.00279586	23.504
201661	61	农产品	2016	2016-12-31	A	0.029113	0.030087	0.030087	0.030087	0.005407	0.005589	0.005589	0.005589	0.014928	0.015126	0.015126	0.015126	1.95012e+08	2.02008e+09	1.93763e+09	1.72492e+10	1.10009e+10	28.76	BB	5	0.112332	0.637762	0.0965367	23.571
201761	61	农产品	2017	2017-12-31	A	0.023997	0.025057	0.025057	0.025057	0.003246	0.00339	0.00339	0.00339	0.009545	0.009666	0.009666	0.009666	1.94714e+08	2.44628e+09	1.63301e+09	1.88434e+10	1.24345e+10	28.76	BB	5	0.0866622	0.659883	0.079596	23.6594
201861	61	农产品	2018	2018-12-31	A	0.026923	0.027034	0.027034	0.027034	0.005275	0.005297	0.005297	0.005297	0.015208	0.01542	0.01542	0.01542	2.68385e+08	2.30206e+09	1.92538e+09	1.89997e+10	1.24093e+10	34	BB	5	0.101337	0.653134	0.116585	23.6677
201961	61	农产品	2019	2019-12-31	A	0.043178	0.04385	0.04385	0.04385	0.020757	0.021081	0.021081	0.021081	0.059225	0.060454	0.060454	0.060454	6.22674e+08	2.85296e+09	2.02547e+09	19600592081	1.27309e+10	34	BB	5	0.103337	0.649514	0.218255	23.6988
202061	61	农产品	2020	2020-12-31	A	0.043146	0.04293	0.04293	0.04293	0.022783	0.022669	0.022669	0.022669	0.062325	0.063324	0.063324	0.063324	6.46801e+08	3.17445e+09	1.98274e+09	1.94052e+10	1.23116e+10	34	BB	5	0.102176	0.634451	0.203752	23.6888
202161	61	农产品	2021	2021-12-31	A	0.045512	0.046948	0.046948	0.046948	0.023976	0.024733	0.024733	0.024733	0.066286	0.068028	0.068028	0.068028	7.09898e+08	4.09218e+09	2.01084e+09	2.06698e+10	1.31934e+10	34	BBB	6	0.0972841	0.638294	0.173477	23.7519
202261	61	农产品	2022	2022-12-31	A	0.034253	0.034514	0.034514	0.034514	0.015597	0.015716	0.015716	0.015716	0.043547	0.043665	0.043665	0.043665	5.27416e+08	4.35358e+09	2.15548e+09	2.09876e+10	1.34707e+10	34	B	4	0.102703	0.641841	0.121145	23.7672
201562	62	深圳华强	2015	2015-12-31	A	0.083597	0.101056	0.101056	0.101056	0.060448	0.073072	0.073072	0.073072	0.101581	0.12337	0.12337	0.12337	4.79746e+08	2.03365e+09	3.79356e+08	6.18236e+09	2.50342e+09	70.76	B	4	0.061361	0.404929	0.235904	22.545
201662	62	深圳华强	2016	2016-12-31	A	0.085348	0.09017	0.09017	0.09017	0.063531	0.06712	0.06712	0.06712	0.10774	0.113336	0.113336	0.113336	5.49463e+08	5.5446e+09	3.28693e+08	6.92265e+09	2.84056e+09	70.76	B	4	0.0474809	0.410328	0.0990988	22.6581
201762	62	深圳华强	2017	2017-12-31	A	0.076527	0.084644	0.084644	0.084644	0.05332	0.058976	0.058976	0.058976	0.102065	0.106748	0.106748	0.106748	5.92011e+08	8.29788e+09	3.09309e+08	8.5655e+09	4.09076e+09	70.76	B	4	0.036111	0.477586	0.0713448	22.871
201862	62	深圳华强	2018	2018-12-31	A	0.112709	0.122008	0.123082	0.123082	0.074702	0.080865	0.081577	0.081577	0.149567	0.158211	0.159993	0.159993	9.89956e+08	1.17997e+10	2.9062e+08	1.03019e+10	5.15658e+09	70.76	BB	5	0.0282103	0.500546	0.0838966	23.0556
201962	62	深圳华强	2019	2019-12-31	A	0.092367	0.09684	0.09684	0.09684	0.063191	0.066251	0.066251	0.066251	0.125585	0.132132	0.132132	0.132132	8.9489e+08	1.43553e+10	2.60885e+08	1.13505e+10	5.63919e+09	70.76	B	4	0.0229845	0.496825	0.0623387	23.1525
202062	62	深圳华强	2020	2020-12-31	A	0.077042	0.07995	0.07995	0.07995	0.058797	0.061017	0.061017	0.061017	0.11797	0.121862	0.121862	0.121862	8.83199e+08	1.6331e+10	2.56472e+08	1.2241e+10	6.13994e+09	70.76	B	4	0.0209519	0.50159	0.0540812	23.2281
202162	62	深圳华强	2021	2021-12-31	A	0.091857	0.10342	0.10342	0.10342	0.066132	0.074457	0.074457	0.074457	0.153407	0.161683	0.161683	0.161683	1.34393e+09	2.28406e+10	2.38737e+08	1.57668e+10	8.96996e+09	60.53	B	4	0.0151417	0.568913	0.0588397	23.4812
202262	62	深圳华强	2022	2022-12-31	A	0.092295	0.094008	0.094008	0.094008	0.065983	0.067208	0.067208	0.067208	0.138008	0.147699	0.147699	0.147699	1.2831e+09	2.39413e+10	2.21722e+08	1.63635e+10	8.53993e+09	57.28	B	4	0.0135498	0.52189	0.0535936	23.5183
201563	63	中兴通讯	2015	2015-12-31	A	0.047433	0.050499	0.050499	0.050499	0.030938	0.032938	0.032938	0.032938	0.086284	0.107416	0.107416	0.107416	320471000	100186389000	7692175000	120893897000	77545292000	30.59	BB	5	0.0636275	0.641433	0.00319875	25.5182
201663	63	中兴通讯	2016	2016-12-31	A	-0.003954	-0.004203	-0.004266	-0.004266	-0.00994	-0.010567	-0.010725	-0.010725	-0.034435	-0.033428	-0.033428	-0.033428	1165548000	101233182000	7516241000	141640910000	100755820000	30.35	BBB	6	0.0530655	0.711347	0.0115135	25.6766
201763	63	中兴通讯	2017	2017-12-31	A	0.05392	0.054358	0.054358	0.054358	0.037415	0.037719	0.037719	0.037719	0.118694	0.124879	0.124879	0.124879	6752930000	108815273000	8694456000	143962215000	98582068000	30.34	BB	5	0.060394	0.684777	0.0620587	25.6928
201863	63	中兴通讯	2018	2018-12-31	A	-0.054654	-0.051732	-0.051732	-0.051732	-0.053725	-0.050853	-0.050853	-0.050853	-0.210837	-0.177413	-0.177413	-0.177413	-611951000	85513150000	8898068000	129350749000	96390074000	30.34	BB	5	0.0687902	0.745184	-0.00715622	25.5858
201963	63	中兴通讯	2019	2019-12-31	A	0.05756	0.060082	0.060082	0.060082	0.040911	0.042703	0.042703	0.042703	0.152201	0.162918	0.162918	0.162918	7552182000	90736582000	9383488000	141202135000	103247837000	27.18	BBB	6	0.0664543	0.731206	0.0832319	25.6735
202063	63	中兴通讯	2020	2020-12-31	A	0.036411	0.037587	0.037587	0.037587	0.031345	0.032358	0.032358	0.032358	0.102373	0.112319	0.112319	0.112319	5470720000	101450670000	11913942000	150634906000	104512400000	22.44	BBB	6	0.0790915	0.693813	0.0539249	25.7381
202163	63	中兴通讯	2021	2021-12-31	A	0.056066	0.059248	0.059248	0.059248	0.041691	0.044057	0.044057	0.044057	0.132036	0.141553	0.141553	0.141553	8676105000	114521641000	11437011000	168763425000	115475765000	21.3	BBB	6	0.0677695	0.684246	0.0757595	25.8518
202263	63	中兴通讯	2022	2022-12-31	A	0.049266	0.050983	0.050983	0.050983	0.043059	0.04456	0.04456	0.04456	0.130856	0.138111	0.138111	0.138111	8794834000	122954418000	12913313000	180953574000	121410351000	21.28	A	7	0.0713626	0.670948	0.0715292	25.9215
201565	65	北方国际	2015	2015-12-31	A	0.029699	0.034075	0.034075	0.034075	0.034824	0.039955	0.039955	0.039955	0.10649	0.13778	0.13778	0.13778	2.72117e+08	4.28557e+09	1.23806e+08	6.61755e+09	4.45351e+09	52.94	B	4	0.0187088	0.672985	0.063496	22.613
201665	65	北方国际	2016	2016-12-31	A	0.039177	0.045329	0.050724	0.050724	0.04349	0.050319	0.056307	0.056307	0.144314	0.156581	0.181399	0.181399	6.28223e+08	8.76192e+09	3.82426e+08	1.21482e+10	8487277322	43.17	BB	5	0.0314801	0.698646	0.0716992	23.2204
201765	65	北方国际	2017	2017-12-31	A	0.068299	0.066322	0.066322	0.066322	0.047378	0.046006	0.046006	0.046006	0.131694	0.139535	0.139535	0.139535	6.69936e+08	9.73003e+09	4.54637e+08	1.14646e+10	7.3401e+09	43.17	BB	5	0.0396558	0.640241	0.0688523	23.1625
201865	65	北方国际	2018	2018-12-31	A	0.056519	0.056478	0.056478	0.056478	0.053966	0.053927	0.053927	0.053927	0.134049	0.141482	0.141482	0.141482	7.97973e+08	9.98141e+09	4.20586e+08	1.1448e+10	6.83916e+09	43.17	BB	5	0.0367389	0.597413	0.0799459	23.1611
201965	65	北方国际	2019	2019-12-31	A	0.059388	0.066866	0.066866	0.066866	0.050153	0.056468	0.056468	0.056468	0.1356	0.146989	0.146989	0.146989	8.55432e+08	1.10602e+10	5.61984e+08	1.47461e+10	9.29206e+09	43.17	BB	5	0.0381106	0.630137	0.0773435	23.4142
202065	65	北方国际	2020	2020-12-31	A	0.047346	0.052156	0.052156	0.052156	0.043367	0.047774	0.047774	0.047774	0.12592	0.134256	0.134256	0.134256	8.96173e+08	1.28507e+10	7.91649e+08	1.80814e+10	1.18541e+10	43.17	BB	5	0.0437825	0.655597	0.0697375	23.6181
202165	65	北方国际	2021	2021-12-31	A	0.050009	0.051696	0.051696	0.051696	0.035001	0.036182	0.036182	0.036182	0.098957	0.103611	0.103611	0.103611	8.07728e+08	1.305e+10	1.90299e+09	1.93438e+10	1.25019e+10	42.89	BB	5	0.0983771	0.6463	0.0618948	23.6856
202265	65	北方国际	2022	2022-12-31	A	0.027559	0.02938	0.02938	0.02938	0.036383	0.038786	0.038786	0.038786	0.093867	0.104329	0.104329	0.104329	9.54388e+08	1.34333e+10	2.77534e+09	2.20805e+10	1.35221e+10	43.11	B	4	0.125692	0.612401	0.0710466	23.818
201566	66	长城电脑	2015	2015-12-31	A	0.044235	0.043629	0.043629	0.043629	-0.004937	-0.00487	-0.00487	-0.00487	-0.022384	-0.022689	-0.022689	-0.022689	-1.75446e+08	7.29359e+10	3.65648e+09	3.94561e+10	3.07529e+10	53.92	BB	5	0.0926721	0.779422	-0.00240548	24.3985
201666	66	长城电脑	2016	2016-12-31	A	0.024195	0.024619	0.024619	0.024619	0.005253	0.005345	0.005345	0.005345	0.022581	0.023575	0.023575	0.023575	3.36655e+08	6.91282e+10	5.63037e+08	4.08609e+10	3.13557e+10	53.92	BB	5	0.0137794	0.767378	0.00487002	24.4334
201766	66	中国长城	2017	2017-12-31	A	0.054495	0.024694	0.029553	0.029553	0.04579	0.020749	0.024832	0.024832	0.092092	0.05932	0.081586	0.081586	7.9231e+08	9.50684e+09	1.85973e+09	1.52016e+10	7.643e+09	40.91	BBB	6	0.122338	0.502777	0.0833411	23.4447
201866	66	中国长城	2018	2018-12-31	A	0.085193	0.087379	0.087379	0.087379	0.066014	0.067707	0.067707	0.067707	0.158842	0.14869	0.14869	0.14869	1.32773e+09	1.00095e+10	1.91959e+09	1.60022e+10	9.3518e+09	40.75	BBB	6	0.119958	0.584406	0.132648	23.496
201966	66	中国长城	2019	2019-12-31	A	0.067273	0.075636	0.077395	0.077395	0.053799	0.060487	0.061894	0.061894	0.13477	0.145105	0.152389	0.152389	1.34706e+09	1.08438e+10	2.78157e+09	2.16707e+10	1.302e+10	40.59	A	7	0.128356	0.600809	0.124224	23.7992
202066	66	中国长城	2020	2020-12-31	A	0.049371	0.055251	0.055251	0.055251	0.035401	0.039617	0.039617	0.039617	0.104267	0.108301	0.108301	0.108301	1.04614e+09	1.44461e+10	2.8997e+09	2.75303e+10	1.81832e+10	41.51	A	7	0.105328	0.660481	0.0724171	24.0386
202166	66	中国长城	2021	2021-12-31	A	0.0331	0.035947	0.035947	0.035947	0.020864	0.022659	0.022659	0.022659	0.063409	0.067874	0.067874	0.067874	7.40939e+08	1.77904e+10	3.9696e+09	3.27107e+10	2.19474e+10	41.34	BBB	6	0.121355	0.670954	0.0416482	24.211
202266	66	中国长城	2022	2022-12-31	A	0.014966	0.015227	0.015227	0.015227	0.00668	0.006797	0.006797	0.006797	0.015239	0.01767	0.01767	0.01767	2.86628e+08	1.40273e+10	4.25999e+09	3.38715e+10	1.90233e+10	39.35	BB	5	0.125769	0.561631	0.0204335	24.2458
201568	68	*ST 华赛	2015	2015-12-31	A	0.001784	0.002294	0.002294	0.002294	0.010732	0.013802	0.013802	0.013802	0.012279	0.020887	0.020887	0.020887	-599927	1.70619e+08	1.95536e+08	7.57878e+08	9.54829e+07	26.43	CCC	3
201668	68	华控赛格	2016	2016-12-31	A	0.011062	0.01403	0.01403	0.01403	0.00664	0.008422	0.008422	0.008422	0.010892	0.011923	0.011923	0.011923	2.19315e+07	2.97563e+08	1.89122e+08	1.31372e+09	5.12817e+08	26.43	B	4	0.143959	0.390353	0.0737038	20.9961
201768	68	华控赛格	2017	2017-12-31	A	0.024472	0.033328	0.033328	0.033328	0.011643	0.015857	0.015857	0.015857	0.029877	0.03448	0.03448	0.03448	4.21113e+07	4.1293e+08	1.78623e+08	2.8037e+09	1.71109e+09	26.43	B	4	0.0637098	0.610299	0.101982	21.7542
201868	68	华控赛格	2018	2018-12-31	A	-0.028292	-0.031191	-0.031191	-0.031191	-0.040564	-0.044719	-0.044719	-0.044719	-0.149183	-0.137695	-0.137695	-0.137695	-1.35434e+08	2.05898e+08	1.67004e+08	3.44369e+09	2.50733e+09	26.48	B	4	0.0484958	0.728095	-0.657769	21.9598
201968	68	华控赛格	2019	2019-12-31	A	0.016372	0.017148	0.017148	0.017148	0.001904	0.001994	0.001994	0.001994	0.00753	0.007613	0.007613	0.007613	-4.17228e+07	2.25086e+08	1.83689e+08	3.78629e+09	2.82885e+09	26.48	CCC	3	0.0485141	0.747129	-0.185364	22.0547
202068	68	华控赛格	2020	2020-12-31	A	-0.02655	-0.026294	-0.026294	-0.026294	-0.048218	-0.047752	-0.047752	-0.047752	-0.230092	-0.20634	-0.20634	-0.20634	-1.77294e+08	2.28679e+08	1.96786e+08	3.71382e+09	2.93556e+09	26.48	CCC	3	0.0529873	0.790441	-0.775296	22.0353
202168	68	华控赛格	2021	2021-12-31	A	-0.011245	-0.011701	-0.011701	-0.011701	-0.029373	-0.030564	-0.030564	-0.030564	-0.179797	-0.16474	-0.16474	-0.16474	-1.24104e+08	9.3584e+08	1.98582e+08	4.02767e+09	3.36968e+09	26.48	CCC	3	0.0493045	0.836634	-0.132613	22.1165
202268	68	华控赛格	2022	2022-12-31	A	-0.043993	-0.045479	-0.045479	-0.045479	-0.054387	-0.056224	-0.056224	-0.056224	-0.553173	-0.433344	-0.433344	-0.433344	-1.23265e+08	1.10859e+09	1.9803e+08	4.30922e+09	3.88555e+09	26.48	CCC	3	0.0459548	0.901682	-0.111191	22.184
201569	69	华侨城A	2015	2015-12-31	A	0.070504	0.077346	0.077346	0.077346	0.045489	0.049903	0.049903	0.049903	0.12432	0.140905	0.140905	0.140905	6888321359	3.22363e+10	1.50146e+10	1.15266e+11	7.30901e+10	57.66	A	7	0.13026	0.634098	0.213682	25.4705
201669	69	华侨城A	2016	2016-12-31	A	0.070969	0.0794	0.0794	0.0794	0.049957	0.055892	0.055892	0.055892	0.151944	0.16194	0.16194	0.16194	8.57104e+09	3.54811e+10	1.46041e+10	1.46345e+11	9.82289e+10	53.47	BBB	6	0.0997924	0.671215	0.241566	25.7092
201769	69	华侨城A	2017	2017-12-31	A	0.066303	0.079265	0.079265	0.079265	0.042851	0.051227	0.051227	0.051227	0.142319	0.164069	0.164069	0.164069	1.22049e+10	4.23412e+10	1.40573e+10	2.17463e+11	1.51987e+11	53.47	BB	5	0.0646419	0.698911	0.288252	26.1053
201869	69	华侨城A	2018	2018-12-31	A	0.059342	0.068163	0.068239	0.068239	0.038394	0.044102	0.04415	0.04415	0.146371	0.158355	0.158363	0.158363	1.50472e+10	4.81423e+10	1.45532e+10	2.94167e+11	2.17005e+11	46.99	BBB	6	0.0494726	0.737692	0.312557	26.4074
201969	69	华侨城A	2019	2019-12-31	A	0.055353	0.062248	0.062373	0.062373	0.037781	0.042487	0.042572	0.042572	0.150983	0.1666	0.166621	0.166621	1.92307e+10	6.0025e+10	1.58981e+10	3.7962e+11	2.84627e+11	47.01	BBB	6	0.0418791	0.749767	0.320379	26.6624
202069	69	华侨城A	2020	2020-12-31	A	0.052192	0.056995	0.056995	0.056995	0.034436	0.037605	0.037605	0.037605	0.142449	0.153119	0.153119	0.153119	2.17584e+10	8.18681e+10	1.85771e+10	4.56588e+11	3.46213e+11	47.01	BBB	6	0.0406868	0.75826	0.265773	26.847
202169	69	华侨城A	2021	2021-12-31	A	0.026843	0.027403	0.027516	0.027516	0.014898	0.015209	0.015271	0.015271	0.059211	0.061936	0.061877	0.061877	1.0452e+10	1.02584e+11	2.17829e+10	4.80061e+11	3.59275e+11	47.01	A	7	0.0453753	0.748394	0.101888	26.8972
202269	69	华侨城A	2022	2022-12-31	A	-0.018374	-0.01654	-0.01654	-0.01654	-0.032493	-0.02925	-0.02925	-0.02925	-0.126872	-0.115323	-0.115323	-0.115323	-9.99808e+09	7.67671e+10	2.36657e+10	3.92918e+11	2.92288e+11	47.01	BBB	6	0.0602308	0.743891	-0.130239	26.6969
201570	70	特发信息	2015	2015-12-31	A	-0.065197	-0.078652	-0.078652	-0.078652	-0.071878	-0.086712	-0.086712	-0.086712	-0.202183	-0.213387	-0.213387	-0.213387	-2.79437e+08	2.4498e+09	5.31716e+08	3.96462e+09	2.55516e+09	39.18	CCC	3	0.134115	0.64449	-0.114065	22.1007
201670	70	特发信息	2016	2016-12-31	A	0.046264	0.050512	0.050512	0.050512	0.028812	0.031458	0.031458	0.031458	0.087949	0.09245	0.09245	0.09245	1.52129e+08	4.61242e+09	5.85285e+08	4.76645e+09	3.20496e+09	39.18	CCC	3	0.122793	0.6724	0.0329826	22.2849
201770	70	特发信息	2017	2017-12-31	A	0.059768	0.065883	0.065883	0.065883	0.041229	0.045448	0.045448	0.045448	0.132219	0.142512	0.142512	0.142512	2.83317e+08	5.47307e+09	575190313	5.85309e+09	4.02796e+09	39.18	CCC	3	0.0982713	0.688177	0.0517655	22.4902
201870	70	特发信息	2018	2018-12-31	A	0.058113	0.064187	0.064187	0.064187	0.04177	0.046136	0.046136	0.046136	0.136898	0.149733	0.149733	0.149733	3.43677e+08	5.706e+09	6.96872e+08	7.21936e+09	5.01659e+09	39.18	B	4	0.0965282	0.694881	0.0602308	22.7
201970	70	特发信息	2019	2019-12-31	A	0.070112	0.069477	0.069477	0.069477	0.05181	0.051341	0.051341	0.051341	0.127328	0.144398	0.144398	0.144398	4.3118e+08	4.32836e+09	5.82749e+08	7.08978e+09	4.20495e+09	36.17	CCC	3	0.0821956	0.5931	0.0996176	22.6819
202070	70	特发信息	2020	2020-12-31	A	0.025497	0.029944	0.029944	0.029944	0.005782	0.00679	0.00679	0.00679	0.019601	0.019902	0.019902	0.019902	1.70328e+08	4.72243e+09	5.63351e+08	1.00856e+10	7.11073e+09	36.1	CCC	3	0.0558568	0.705036	0.036068	23.0344
202170	70	特发信息	2021	2021-12-31	A	-0.056862	-0.051421	-0.051421	-0.051421	-0.072345	-0.065421	-0.065421	-0.065421	-0.238911	-0.219158	-0.219158	-0.219158	-6.04269e+08	4.59084e+09	5.12581e+08	8.32383e+09	5.8033e+09	37.07	CC	2	0.0615799	0.697191	-0.131625	22.8424
202270	70	特发信息	2022	2022-12-31	A	0.017091	0.016615	0.016615	0.016615	0.006847	0.006656	0.006656	0.006656	0.022784	0.022063	0.022063	0.022063	5.71355e+07	4.19161e+09	1.14329e+09	7.87302e+09	5.50713e+09	37.32	B	4	0.145216	0.699494	0.0136309	22.7867
201578	78	海王生物	2015	2015-12-31	A	0.066379	0.075659	0.075659	0.075659	0.040627	0.046306	0.046306	0.046306	0.241938	0.264155	0.264155	0.264155	6.22744e+08	1.11177e+10	4.55884e+08	1.27623e+10	1.06192e+10	23.98	B	4	0.0357213	0.832078	0.0560136	23.2698
201678	78	海王生物	2016	2016-12-31	A	0.048929	0.055413	0.055413	0.055413	0.02994	0.033908	0.033908	0.033908	0.084867	0.124385	0.124385	0.124385	6.47741e+08	1.36059e+10	4.86912e+08	1.66615e+10	1.07835e+10	45.93	B	4	0.0292238	0.647212	0.0476073	23.5364
201778	78	海王生物	2017	2017-12-31	A	0.047772	0.062048	0.062048	0.062048	0.026691	0.034667	0.034667	0.034667	0.127325	0.13343	0.13343	0.13343	1.2477e+09	2.49396e+10	7.4631e+08	3.08644e+10	2.43944e+10	45.96	BB	5	0.0241803	0.790373	0.0500288	24.1529
201878	78	海王生物	2018	2018-12-31	A	0.047631	0.05442	0.05442	0.05442	0.017753	0.020284	0.020284	0.020284	0.101996	0.107147	0.107147	0.107147	1.02788e+09	3.83809e+10	9.05901e+08	4.11267e+10	3.39684e+10	45.96	B	4	0.022027	0.825944	0.0267809	24.4399
201978	78	海王生物	2019	2019-12-31	A	0.048351	0.048376	0.048376	0.048376	0.012507	0.012514	0.012514	0.012514	0.065587	0.068612	0.068612	0.068612	9.28634e+08	4.14927e+10	9.92118e+08	4.11683e+10	3.33176e+10	44.03	B	4	0.0240991	0.809302	0.0223807	24.4409
202078	78	海王生物	2020	2020-12-31	A	0.029147	0.028626	0.028626	0.028626	-0.001039	-0.001021	-0.001021	-0.001021	-0.005513	-0.005383	-0.005383	-0.005383	3.16581e+08	4.00225e+10	1.07129e+09	3.97205e+10	3.22307e+10	44.22	C	1	0.0269706	0.811438	0.00791007	24.4051
202178	78	海王生物	2021	2021-12-31	A	0.036792	0.035785	0.035785	0.035785	0.006857	0.00667	0.00667	0.00667	0.035284	0.034852	0.034852	0.034852	5.61017e+08	4.10536e+10	1.18729e+09	3.76038e+10	3.02956e+10	44.22	CC	2	0.0315737	0.805651	0.0136655	24.3504
202278	78	海王生物	2022	2022-12-31	A	0.001436	0.00141	0.00141	0.00141	-0.027367	-0.026867	-0.026867	-0.026867	-0.162367	-0.147873	-0.147873	-0.147873	-8.54588e+08	3.78349e+10	1.15419e+09	3.62523e+10	3.01418e+10	44.22	CCC	3	0.0318378	0.831447	-0.0225873	24.3138
201588	88	盐田港	2015	2015-12-31	A	0.076139	0.08159	0.08159	0.08159	0.066338	0.071088	0.071088	0.071088	0.086082	0.090015	0.090015	0.090015	3.79667e+08	2.48912e+08	1.59376e+08	7.87883e+09	1807119440	67.37	B	4	0.0202284	0.229364	1.5253	22.7874
201688	88	盐田港	2016	2016-12-31	A	0.048215	0.049345	0.049345	0.049345	0.046601	0.047694	0.047694	0.047694	0.05939	0.061318	0.061318	0.061318	4.23268e+08	2.83737e+08	3.17849e+08	8.25713e+09	1.7781e+09	67.37	B	4	0.0384939	0.215342	1.49176	22.8343
201788	88	盐田港	2017	2017-12-31	A	0.048335	0.051196	0.051196	0.051196	0.046564	0.049319	0.049319	0.049319	0.061177	0.063869	0.063869	0.063869	4.69998e+08	3.43779e+08	5.1644e+08	9.296e+09	2.22058e+09	67.37	B	4	0.055555	0.238875	1.36715	22.9529
201888	88	盐田港	2018	2018-12-31	A	0.052598	0.055318	0.055318	0.055318	0.047117	0.049553	0.049553	0.049553	0.062726	0.065557	0.065557	0.065557	5.34283e+08	4.03514e+08	1.8659e+09	1.03097e+10	2.56564e+09	67.37	BB	5	0.180984	0.248857	1.32408	23.0564
201988	88	盐田港	2019	2019-12-31	A	0.043233	0.044667	0.044667	0.044667	0.035802	0.03699	0.03699	0.03699	0.048217	0.049538	0.049538	0.049538	4.3663e+08	5.93358e+08	2.12916e+09	1.10172e+10	2.83677e+09	67.37	BB	5	0.193257	0.257485	0.735863	23.1227
202088	88	盐田港	2020	2020-12-31	A	0.03481	0.037829	0.037829	0.037829	0.029232	0.031767	0.031767	0.031767	0.038934	0.042526	0.042526	0.042526	4.19483e+08	5.31181e+08	3.43942e+09	1.31102e+10	3.26707e+09	67.48	B	4	0.262346	0.2492	0.789718	23.2967
202188	88	盐田港	2021	2021-12-31	A	0.040299	0.041551	0.041551	0.041551	0.034682	0.035759	0.035759	0.035759	0.047409	0.048267	0.048267	0.048267	5.26421e+08	6.79868e+08	3.56677e+09	1.39509e+10	3.74526e+09	67.48	B	4	0.255665	0.26846	0.774299	23.3588
202288	88	盐田港	2022	2022-12-31	A	0.034985	0.037803	0.037803	0.037803	0.0296	0.031984	0.031984	0.031984	0.044711	0.046088	0.046088	0.046088	5.31355e+08	7.9761e+08	3.82036e+09	1.63956e+10	5.54129e+09	67.48	B	4	0.23301	0.337973	0.666184	23.5203
201589	89	深圳机场	2015	2015-12-31	A	0.06437	0.062432	0.062432	0.062432	0.044579	0.043236	0.043236	0.043236	0.051969	0.058636	0.058636	0.058636	7.50012e+08	2.95255e+09	7.88721e+09	11955019714	1.70008e+09	56.97	CCC	3	0.659741	0.142207	0.254022	23.2044
201689	89	深圳机场	2016	2016-12-31	A	0.057783	0.059024	0.059024	0.059024	0.046071	0.04706	0.04706	0.04706	0.053634	0.054823	0.054823	0.054823	7.54495e+08	3.03631e+09	7.6506e+09	1.24799e+10	1.75976e+09	56.97	BB	5	0.613035	0.141008	0.248491	23.2474
201789	89	深圳机场	2017	2017-12-31	A	0.064049	0.065643	0.065643	0.065643	0.051462	0.052743	0.052743	0.052743	0.060162	0.061533	0.061533	0.061533	8.90847e+08	3.32081e+09	7.3963e+09	1.31169e+10	1.89676e+09	56.97	BB	5	0.563876	0.144605	0.268262	23.2972
201889	89	深圳机场	2018	2018-12-31	A	0.061476	0.062255	0.062255	0.062255	0.050679	0.051321	0.051321	0.051321	0.058488	0.059605	0.059605	0.059605	8.792e+08	3.59924e+09	7.57774e+09	1.34534e+10	1.79617e+09	56.97	BB	5	0.563256	0.13351	0.244274	23.3225
201989	89	深圳机场	2019	2019-12-31	A	0.051759	0.052829	0.052829	0.052829	0.04319	0.044083	0.044083	0.044083	0.050136	0.051027	0.051027	0.051027	8.55286e+08	3.80656e+09	7.38655e+09	1.40218e+10	1.94279e+09	56.97	BBB	6	0.52679	0.138555	0.224687	23.3639
202089	89	深圳机场	2020	2020-12-31	A	0.001236	0.001283	0.001283	0.001283	0.002545	0.002641	0.002641	0.002641	0.003222	0.003204	0.003204	0.003204	5.88239e+07	2.99674e+09	7.44472e+09	1.51177e+10	3.17827e+09	56.97	BB	5	0.492451	0.210235	0.0196293	23.4391
202189	89	深圳机场	2021	2021-12-31	A	0.003771	0.004791	0.004791	0.004791	-0.000763	-0.000969	-0.000969	-0.000969	-0.001688	-0.001685	-0.001685	-0.001685	-1.13297e+07	3.30564e+09	1.38503e+10	2.63303e+10	1.44276e+10	56.97	B	4	0.526022	0.547947	-0.00342738	23.994
202289	89	深圳机场	2022	2022-12-31	A	-0.042635	-0.041639	-0.041639	-0.041639	-0.044901	-0.043852	-0.043852	-0.043852	-0.105491	-0.099855	-0.099855	-0.099855	-1.41601e+09	2.67118e+09	1.32535e+10	2.51278e+10	1.44324e+10	56.97	B	4	0.527444	0.574362	-0.530106	23.9472
201590	90	天健集团	2015	2015-12-31	A	0.038691	0.046444	0.046444	0.046444	0.023703	0.028453	0.028453	0.028453	0.063307	0.079311	0.079311	0.079311	5.03255e+08	6.31778e+09	1.74055e+08	16553824056	1.03557e+10	23.47	CCC	3	0.0105145	0.625577	0.079657	23.5299
201690	90	天健集团	2016	2016-12-31	A	0.042147	0.045365	0.045365	0.045365	0.023127	0.024893	0.024893	0.024893	0.070418	0.07119	0.07119	0.07119	6.27058e+08	6.20902e+09	2.48099e+08	1.92906e+10	1.2955e+10	23.47	BB	5	0.0128611	0.671569	0.100992	23.6829
201790	90	天健集团	2017	2017-12-31	A	0.039939	0.045699	0.045699	0.045699	0.023194	0.026539	0.026539	0.026539	0.090795	0.092574	0.092574	0.092574	8.3937e+08	6.74959e+09	3.1336e+08	2.57927e+10	1.92039e+10	23.47	CCC	3	0.0121492	0.74455	0.124359	23.9734
201890	90	天健集团	2018	2018-12-31	A	0.041142	0.045395	0.045395	0.045395	0.024428	0.026954	0.026954	0.026954	0.088738	0.101181	0.101181	0.101181	1.09624e+09	1.02095e+10	3.12117e+08	3.17412e+10	2.30033e+10	23.47	B	4	0.00983318	0.724716	0.107374	24.1809
201990	90	天健集团	2019	2019-12-31	A	0.048342	0.054093	0.054093	0.054093	0.030601	0.034242	0.034242	0.034242	0.127699	0.134103	0.134103	0.134103	1.80058e+09	1.46653e+10	4.07262e+08	4.03134e+10	3.06528e+10	23.47	BB	5	0.0101024	0.760364	0.122778	24.4199
202090	90	天健集团	2020	2020-12-31	A	0.048609	0.053336	0.053336	0.053336	0.030384	0.033339	0.033339	0.033339	0.134887	0.143859	0.143859	0.143859	2.19294e+09	1.71247e+10	4.84314e+08	4.89986e+10	3.79613e+10	23.47	B	4	0.00988424	0.774743	0.128057	24.6151
202190	90	天健集团	2021	2021-12-31	A	0.050767	0.055817	0.055817	0.055817	0.032623	0.035868	0.035868	0.035868	0.152157	0.163566	0.163566	0.163566	2.80774e+09	2.32693e+10	5.03084e+08	5.9824e+10	4.69975e+10	23.47	BB	5	0.0084094	0.785596	0.120663	24.8147
202290	90	天健集团	2022	2022-12-31	A	0.046119	0.049472	0.049472	0.049472	0.028475	0.030546	0.030546	0.030546	0.13988	0.146438	0.146438	0.146438	2.8061e+09	2.6464e+10	4.87971e+08	6.92057e+10	5.51175e+10	23.47	CCC	3	0.00705102	0.79643	0.106035	24.9603
201596	96	广聚能源	2015	2015-12-31	A	0.085774	0.089487	0.089487	0.089487	0.06737	0.070287	0.070287	0.070287	0.07397	0.076415	0.076415	0.076415	2.13876e+08	9.97837e+08	7.68921e+07	2.21705e+09	1.97802e+08	55.41	BB	5	0.0346822	0.0892185	0.214339	21.5194
201696	96	广聚能源	2016	2016-12-31	A	0.122807	0.128432	0.128432	0.128432	0.122159	0.127754	0.127754	0.127754	0.128805	0.137303	0.137303	0.137303	3.23642e+08	9.05096e+08	7.33043e+07	2.42987e+09	1.25362e+08	55.54	BB	5	0.0301679	0.051592	0.357577	21.6111
201796	96	广聚能源	2017	2017-12-31	A	0.059984	0.061469	0.061469	0.061469	0.060702	0.062204	0.062204	0.062204	0.064528	0.065862	0.065862	0.065862	1.82413e+08	1.24317e+09	6.93694e+07	2.55316e+09	1.51401e+08	55.54	BB	5	0.02717	0.0592995	0.146731	21.6606
201896	96	广聚能源	2018	2018-12-31	A	0.040582	0.041314	0.041314	0.041314	0.042204	0.042965	0.042965	0.042965	0.044697	0.045586	0.045586	0.045586	133356364	1.6542e+09	7.27245e+07	2.64694e+09	1.47662e+08	55.54	BB	5	0.0274749	0.0557857	0.080617	21.6967
201996	96	广聚能源	2019	2019-12-31	A	0.042257	0.044522	0.044522	0.044522	0.043773	0.046118	0.046118	0.046118	0.04714	0.049273	0.049273	0.049273	1.50269e+08	1.62309e+09	5.5228e+07	2.94671e+09	2.10482e+08	55.54	BB	5	0.0187423	0.0714295	0.0925825	21.804
202096	96	广聚能源	2020	2020-12-31	A	0.041663	0.042559	0.042559	0.042559	0.043255	0.044185	0.044185	0.044185	0.046522	0.047552	0.047552	0.047552	1.50289e+08	1.22882e+09	4.84039e+07	3.0762e+09	2.16043e+08	55.54	BB	5	0.015735	0.0702305	0.122304	21.847
202196	96	广聚能源	2021	2021-12-31	A	0.027932	0.027967	0.027967	0.027967	0.022857	0.022886	0.022886	0.022886	0.024188	0.024415	0.024415	0.024415	1.03459e+08	1.61971e+09	4.63623e+07	3.084e+09	1.69694e+08	55.54	B	4	0.0150332	0.0550242	0.0638751	21.8495
202296	96	广聚能源	2022	2022-12-31	A	0.015488	0.014606	0.014606	0.014606	0.021332	0.020117	0.020117	0.020117	0.022568	0.021286	0.021286	0.021286	8.27376e+07	2.10025e+09	4.26493e+07	2.7518e+09	1.50692e+08	55.54	B	4	0.0154987	0.0547612	0.0393942	21.7355
201599	99	中信海直	2015	2015-12-31	A	0.070233	0.074017	0.074017	0.074017	0.034962	0.036846	0.036846	0.036846	0.061643	0.062656	0.062656	0.062656	1.88746e+08	1.2894e+09	3.30165e+09	4.96176e+09	2.14763e+09	38.63	B	4	0.665419	0.432835	0.146383	22.325
201699	99	中信海直	2016	2016-12-31	A	0.047778	0.047446	0.047446	0.047446	0.018331	0.018204	0.018204	0.018204	0.031187	0.031527	0.031527	0.031527	4.49764e+06	1.17193e+09	3.13934e+09	4.89319e+09	2.01706e+09	38.63	B	4	0.641572	0.412218	0.00383782	22.3111
201799	99	中信海直	2017	2017-12-31	A	0.033559	0.035883	0.035883	0.035883	0.017003	0.01818	0.01818	0.01818	0.0312	0.032184	0.032184	0.032184	1.1673e+08	1.26976e+09	2.94508e+09	5.62143e+09	2.55796e+09	38.63	CCC	3	0.523902	0.455037	0.0919305	22.4499
201899	99	中信海直	2018	2018-12-31	A	0.053523	0.053723	0.053723	0.053723	0.028101	0.028206	0.028206	0.028206	0.049691	0.050797	0.050797	0.050797	1.54891e+08	1.42588e+09	2.76032e+09	5.66356e+09	2.46072e+09	38.63	CCC	3	0.487382	0.434482	0.108629	22.4573
201999	99	中信海直	2019	2019-12-31	A	0.062491	0.063565	0.063565	0.063565	0.036019	0.036638	0.036638	0.036638	0.06226	0.064038	0.064038	0.064038	2.5594e+08	1.56725e+09	2.32169e+09	5.86164e+09	2.47057e+09	38.63	CCC	3	0.396082	0.42148	0.163305	22.4917
202099	99	中信海直	2020	2020-12-31	A	0.060778	0.058913	0.058913	0.058913	0.038741	0.037552	0.037552	0.037552	0.059391	0.061132	0.061132	0.061132	2.72718e+08	1.55836e+09	2.2699e+09	5.51255e+09	1.91667e+09	38.63	CCC	3	0.41177	0.347693	0.175003	22.4303
202199	99	中信海直	2021	2021-12-31	A	0.053638	0.058522	0.058522	0.058522	0.037594	0.041017	0.041017	0.041017	0.050236	0.058205	0.058205	0.058205	2.99751e+08	1.68073e+09	2.13626e+09	6.61707e+09	1.66518e+09	30.18	CCC	3	0.322841	0.251649	0.178346	22.6129
202299	99	中信海直	2022	2022-12-31	A	0.03769	0.037248	0.037248	0.037248	0.026297	0.025988	0.025988	0.025988	0.03319	0.033748	0.033748	0.033748	2.05833e+08	1.79811e+09	2.18883e+09	6.4637e+09	1.34246e+09	30.18	BB	5	0.338635	0.207693	0.114471	22.5895
2015100	100	TCL集团	2015	2015-12-31	A	0.043271	0.047263	0.047263	0.047263	0.028903	0.031569	0.031569	0.031569	0.085837	0.100171	0.100171	0.100171	1340700000	104579482000	26042144000	111754821000	74125380000	7.18	BBB	6	0.233029	0.663286	0.0128199	25.4396
2016100	100	TCL集团	2016	2016-12-31	A	0.024557	0.027913	0.027913	0.027913	0.014528	0.016513	0.016513	0.016513	0.046725	0.051275	0.051275	0.051275	128536000	106473500000	37720508000	147136786000	101390005000	7.19	BB	5	0.256364	0.689087	0.00120721	25.7146
2017100	100	TCL集团	2017	2017-12-31	A	0.04027	0.041993	0.041993	0.041993	0.022114	0.02306	0.02306	0.02306	0.065469	0.070972	0.070972	0.070972	4112924000	111577362000	32597979000	160293984000	106151048000	7.84	BBB	6	0.203364	0.662227	0.0368616	25.8003
2018100	100	TCL集团	2018	2018-12-31	A	0.030699	0.033522	0.033522	0.033522	0.021089	0.023029	0.023029	0.023029	0.066783	0.07069	0.07069	0.07069	4092202000	113360076000	35983131000	192763943000	131892270000	7.82	BBB	6	0.186669	0.684216	0.0360991	25.9847
2019100	100	TCL集团	2019	2019-12-31	A	0.032179	0.029667	0.029667	0.029667	0.022189	0.020457	0.020457	0.020457	0.057257	0.058639	0.058639	0.058639	3976839000	74933086000	45459070000	164844885000	100961741000	9.03	BBB	6	0.275769	0.612465	0.0530719	25.8283
2020100	100	TCL科技	2020	2020-12-31	A	0.031377	0.038284	0.038284	0.038284	0.01964	0.023963	0.023963	0.023963	0.056244	0.065807	0.065807	0.065807	5359904000	76677238000	92829902000	257908279000	167851212000	8.26	BB	5	0.359934	0.650817	0.0699022	26.2759
2021100	100	TCL科技	2021	2021-12-31	A	0.068966	0.075152	0.075152	0.075152	0.048453	0.052799	0.052799	0.052799	0.125028	0.142669	0.142669	0.142669	17352567000	163540560000	113579297000	308733132000	189087840000	8.26	BB	5	0.367888	0.612464	0.106106	26.4557
2022100	100	TCL科技	2022	2022-12-31	A	0.012444	0.013398	0.013398	0.013398	0.004967	0.005347	0.005348	0.005348	0.013532	0.014202	0.014203	0.014203	419010000	166552786000	132477672000	359996232000	227857479000	6.79	BB	5	0.367997	0.632944	0.00251578	26.6094
2015151	151	中成股份	2015	2015-12-31	A	0.046576	0.042177	0.042177	0.042177	0.055603	0.050351	0.050351	0.050351	0.132295	0.133124	0.133124	0.133124	1.66836e+08	1.21243e+09	3.93182e+07	2.41567e+09	1.40037e+09	45.36	BBB	6	0.0162763	0.579701	0.137604	21.6052
2016151	151	中成股份	2016	2016-12-31	A	0.03294	0.030391	0.030391	0.030391	0.048767	0.044994	0.044994	0.044994	0.101078	0.100214	0.100214	0.100214	1.28885e+08	1.76736e+09	3.31631e+07	2.06873e+09	1.07064e+09	45.36	BBB	6	0.0160306	0.517535	0.0729252	21.4502
2017151	151	中成股份	2017	2017-12-31	A	0.061357	0.062636	0.062636	0.062636	0.041003	0.041858	0.041858	0.041858	0.089287	0.088945	0.088945	0.088945	1.03124e+08	2.2286e+09	6.36577e+07	2.1568e+09	1.16633e+09	45.36	BB	5	0.0295149	0.54077	0.046273	21.4919
2018151	151	中成股份	2018	2018-12-31	A	0.024016	0.02402	0.02402	0.02402	0.038664	0.038671	0.038671	0.038671	0.083389	0.083804	0.083804	0.083804	1.03716e+08	1.27073e+09	6.0021e+07	2.15761e+09	1.15722e+09	45.36	BB	5	0.0278183	0.536344	0.0816192	21.4923
2019151	151	中成股份	2019	2019-12-31	A	0.002852	0.002999	0.002999	0.002999	0.003658	0.003847	0.003847	0.003847	0.009231	0.008983	0.008983	0.008983	9.07885e+06	1.1836e+09	5.78438e+07	2.39255e+09	1.44447e+09	45.36	BB	5	0.0241767	0.60374	0.00767053	21.5956
2020151	151	中成股份	2020	2020-12-31	A	-0.153216	-0.131767	-0.131767	-0.131767	-0.16106	-0.138514	-0.138514	-0.138514	-0.455963	-0.366674	-0.366674	-0.366674	-2.97399e+08	7.80847e+08	5.12362e+07	1.80495e+09	1.16739e+09	45.36	BB	5	0.0283865	0.64677	-0.380867	21.3138
2021151	151	中成股份	2021	2021-12-31	A	0.03058	0.033232	0.041009	0.041009	0.017666	0.019198	0.023691	0.023691	0.045142	0.043521	0.062544	0.062544	8.25375e+07	2.15961e+09	6.52357e+07	3.67315e+09	2.23567e+09	39.79	BB	5	0.0177602	0.608654	0.0382187	22.0243
2022151	151	中成股份	2022	2022-12-31	A	-0.116985	-0.129456	-0.129456	-0.129456	-0.103121	-0.114113	-0.114113	-0.114113	-0.386085	-0.353733	-0.353733	-0.353733	-5.19614e+08	4.22202e+09	6.17686e+07	4.5497e+09	3.3345e+09	39.79	CCC	3	0.0135764	0.732907	-0.123073	22.2383
2015153	153	丰原药业	2015	2015-12-31	A	0.031427	0.031896	0.031896	0.031896	0.01365	0.013854	0.013854	0.013854	0.026572	0.026997	0.026997	0.026997	3.02293e+07	1.55429e+09	5.99687e+08	2.30528e+09	1.12104e+09	11.48	CCC	3	0.260136	0.486291	0.0194489	21.5585
2016153	153	丰原药业	2016	2016-12-31	A	0.03775	0.038979	0.039207	0.039207	0.018355	0.018953	0.019064	0.019064	0.039653	0.038872	0.039119	0.039119	6.28689e+07	2.03368e+09	8.43882e+08	2.49037e+09	1.3376e+09	11.48	CCC	3	0.338858	0.537108	0.0309138	21.6357
2017153	153	丰原药业	2017	2017-12-31	A	0.04625	0.048689	0.048689	0.048689	0.023611	0.024856	0.024856	0.024856	0.053544	0.055071	0.055071	0.055071	9.61372e+07	2.57811e+09	8.00117e+08	2.76771e+09	1.54726e+09	11.3	CCC	3	0.289089	0.559038	0.0372899	21.7413
2018153	153	丰原药业	2018	2018-12-31	A	0.041337	0.043057	0.043057	0.043057	0.020182	0.021022	0.021022	0.021022	0.046995	0.048329	0.048329	0.048329	9.25454e+07	3.0134e+09	7.58809e+08	3.008e+09	1.71621e+09	11.3	CCC	3	0.252264	0.570549	0.0307114	21.8245
2019153	153	丰原药业	2019	2019-12-31	A	0.044443	0.048176	0.048176	0.048176	0.022646	0.024548	0.024548	0.024548	0.06074	0.06156	0.06156	0.06156	1.24106e+08	3.23806e+09	7.17351e+08	3.55961e+09	2.2325e+09	11.48	CCC	3	0.201525	0.627174	0.0383272	21.9929
2020153	153	丰原药业	2020	2020-12-31	A	0.04917	0.049693	0.049693	0.049693	0.028078	0.028377	0.028377	0.028377	0.07051	0.073581	0.073581	0.073581	1.30555e+08	3.32118e+09	6.75177e+08	3.63621e+09	2.18823e+09	11.48	CCC	3	0.185682	0.601789	0.0393097	22.0142
2021153	153	丰原药业	2021	2021-12-31	A	0.049338	0.050531	0.050531	0.050531	0.028684	0.029378	0.029378	0.029378	0.070276	0.072842	0.072842	0.072842	1.46028e+08	3.50167e+09	7.04812e+08	3.81633e+09	2.25863e+09	11.48	CCC	3	0.184683	0.591833	0.0417024	22.0626
2022153	153	丰原药业	2022	2022-12-31	A	0.051954	0.054453	0.056048	0.056048	0.033773	0.035398	0.036435	0.036435	0.086018	0.085613	0.091135	0.091135	2.02098e+08	4.00402e+09	9.76697e+08	4.46924e+09	2.71448e+09	10.79	BB	5	0.218538	0.607369	0.0504737	22.2205
2015155	155	*ST 川化	2015	2015-12-31	A	-0.84912	-0.589192	-0.590605	-0.590605	-0.987166	-0.684981	-0.686623	-0.686623					-7.23253e+08	3.19629e+08	1.42329e+08	7.1981e+08	2.34794e+09	30.53	CCC	3
2016155	155	*ST 川化	2016	2016-12-31	A	0.298892	0.477075	0.480299	0.480299	0.294072	0.469381	0.472552	0.472552	0.303215	1.38396	1.4119	1.4119	3.68549e+08	1.8124e+09	111039	2.94268e+09	8.87372e+07	26.2	CCC	3
2017155	155	川化股份	2017	2017-12-31	A	0.047239	0.050369	0.065898	0.065898	0.056232	0.059959	0.078444	0.078444	0.103786	0.097844	0.116855	0.116855	2.90102e+08	6.50912e+09	2.5968e+09	6.78521e+09	3.10891e+09	26.2	CCC	3	0.382715	0.458189	0.0445685	22.638
2018155	155	川能动力	2018	2018-12-31	A	0.057931	0.059766	0.059766	0.059766	0.056845	0.058645	0.058645	0.058645	0.10847	0.1101	0.1101	0.1101	2.44728e+08	4.27204e+09	3.07035e+09	7.22904e+09	3.44061e+09	26.2	B	4	0.424724	0.475944	0.0572859	22.7014
2019155	155	川能动力	2019	2019-12-31	A	0.065054	0.065131	0.065131	0.065131	0.045464	0.045518	0.045518	0.045518	0.078027	0.082252	0.082252	0.082252	3.59807e+08	2.05111e+09	2.89196e+09	7.24618e+09	3.02409e+09	26.2	B	4	0.399102	0.417335	0.175421	22.7037
2020155	155	川能动力	2020	2020-12-31	A	0.056059	0.062821	0.062821	0.062821	0.031802	0.035639	0.035639	0.035639	0.06454	0.066954	0.066954	0.066954	4.03449e+08	1.99651e+09	4.78314e+09	9.23418e+09	4.68399e+09	26.2	B	4	0.517982	0.507244	0.202077	22.9462
2021155	155	川能动力	2021	2021-12-31	A	0.068589	0.071679	0.089455	0.089455	0.038822	0.040571	0.050633	0.050633	0.092437	0.096915	0.113704	0.113704	8.87705e+08	4.40801e+09	5.89649e+09	1.7309e+10	1.00395e+10	35.32	B	4	0.34066	0.580014	0.201385	23.5745
2022155	155	川能动力	2022	2022-12-31	A	0.089556	0.091887	0.094538	0.094538	0.066377	0.068105	0.070069	0.070069	0.146291	0.159223	0.16005	0.16005	1.41161e+09	3.80142e+09	6.36882e+09	1.93482e+10	1.05693e+10	36.18	B	4	0.329169	0.546268	0.371338	23.6859
2015156	156	华数传媒	2015	2015-12-31	A	0.040905	0.056871	0.056871	0.056871	0.042018	0.058418	0.058418	0.058418	0.057526	0.092904	0.092904	0.092904	5.09057e+08	2.85857e+09	2.31702e+09	1.2675e+10	3.41697e+09	41.85	BB	5	0.182802	0.269583	0.178081	23.2629
2016156	156	华数传媒	2016	2016-12-31	A	0.035519	0.037325	0.037325	0.037325	0.0428	0.044976	0.044976	0.044976	0.059385	0.062009	0.062009	0.062009	5.72116e+08	3.08118e+09	2.46425e+09	1.40328e+10	3.91906e+09	41.85	BBB	6	0.175606	0.279278	0.185681	23.3647
2017156	156	华数传媒	2017	2017-12-31	A	0.037428	0.037938	0.037938	0.037938	0.044465	0.04507	0.04507	0.04507	0.061791	0.062584	0.062584	0.062584	6.48162e+08	3.20931e+09	2.65846e+09	1.44203e+10	4.04342e+09	41.85	BB	5	0.184356	0.280398	0.201963	23.3919
2018156	156	华数传媒	2018	2018-12-31	A	0.036983	0.03739	0.03739	0.03739	0.0437	0.044181	0.044181	0.044181	0.060511	0.061285	0.061285	0.061285	6.62616e+08	3.43599e+09	2.83991e+09	1.47411e+10	4.09527e+09	41.85	BBB	6	0.192652	0.277813	0.192846	23.4139
2019156	156	华数传媒	2019	2019-12-31	A	0.034093	0.035193	0.035193	0.035193	0.041055	0.042379	0.042379	0.042379	0.058671	0.059638	0.059638	0.059638	6.68818e+08	3.71066e+09	3.04824e+09	1.57236e+10	4.72093e+09	41.85	BBB	6	0.193864	0.300245	0.180242	23.4784
2020156	156	华数传媒	2020	2020-12-31	A	0.033333	0.032664	0.039901	0.039901	0.040601	0.039787	0.048601	0.048601	0.068526	0.064642	0.076471	0.076471	9.51078e+08	7.57765e+09	8.03661e+09	2.34405e+10	9.55223e+09	36.3	A	7	0.342851	0.40751	0.125511	23.8777
2021156	156	华数传媒	2021	2021-12-31	A	0.030626	0.031975	0.031975	0.031975	0.036201	0.037795	0.037795	0.037795	0.063896	0.065282	0.065282	0.065282	9.34932e+08	8.48366e+09	8.57803e+09	2.56005e+10	1.10964e+10	36.3	A	7	0.335073	0.433444	0.110204	23.9659
2022156	156	华数传媒	2022	2022-12-31	A	0.025787	0.026526	0.026526	0.026526	0.029775	0.030628	0.030628	0.030628	0.054027	0.054829	0.054829	0.054829	7.99827e+08	9.38605e+09	9.00092e+09	2.71108e+10	1.21697e+10	36.43	BB	5	0.332005	0.448888	0.0852145	24.0232
2015157	157	中联重科	2015	2015-12-31	A	0.013834	0.013832	0.013832	0.013832	0.000973	0.000972	0.000972	0.000972	0.002245	0.002227	0.002227	0.002227	-6.05137e+08	2.07533e+10	7.80003e+09	9.3723e+10	5.31139e+10	18.08	B	4	0.0832243	0.566712	-0.0291585	25.2636
2016157	157	中联重科	2016	2016-12-31	A	0.000227	0.000221	0.000221	0.000221	-0.01015	-0.009896	-0.009896	-0.009896	-0.02394	-0.023081	-0.023081	-0.023081	-1.80345e+09	2.00225e+10	7450928916	8.9141e+10	5.13461e+10	18.08	B	4	0.0835859	0.576009	-0.0900712	25.2135
2017157	157	中联重科	2017	2017-12-31	A	0.033018	0.03187	0.03187	0.03187	0.015009	0.014487	0.014487	0.014487	0.032646	0.032832	0.032832	0.032832	1.21778e+09	2.32729e+10	5.87107e+09	8.31491e+10	4.49218e+10	17.78	BB	5	0.0706089	0.540256	0.052326	25.1439
2018157	157	中联重科	2018	2018-12-31	A	0.041543	0.043968	0.043968	0.043968	0.020936	0.022158	0.022158	0.022158	0.05047	0.050824	0.050824	0.050824	2.60116e+09	2.86965e+10	5.43873e+09	9.34567e+10	5.46882e+10	17.74	B	4	0.0581952	0.585172	0.0906436	25.2608
2019157	157	中联重科	2019	2019-12-31	A	0.067873	0.067365	0.067365	0.067365	0.046434	0.046087	0.046087	0.046087	0.10814	0.109196	0.109196	0.109196	5.01392e+09	4.33074e+10	5.80258e+09	9.2068e+10	5.25349e+10	17.59	BB	5	0.0630249	0.570609	0.115775	25.2458
2020157	157	中联重科	2020	2020-12-31	A	0.075964	0.08479	0.08479	0.08479	0.063257	0.070607	0.070607	0.070607	0.153596	0.168273	0.168273	0.168273	8.53706e+09	6.51089e+10	6.10922e+09	1.16275e+11	6.8388e+10	17.45	BB	5	0.0525411	0.588158	0.13112	25.4792
2021157	157	中联重科	2021	2021-12-31	A	0.060277	0.06173	0.06173	0.06173	0.052337	0.053598	0.053598	0.053598	0.109543	0.120282	0.120282	0.120282	7.23111e+09	6.71306e+10	6.77254e+09	1.22018e+11	6.3721e+10	18.2	BB	5	0.0555044	0.522225	0.107717	25.5274
2022157	157	中联重科	2022	2022-12-31	A	0.01785	0.017962	0.017962	0.017962	0.019301	0.019421	0.019421	0.019421	0.041854	0.041374	0.041374	0.041374	2.38631e+09	4.16315e+10	1.04185e+10	1.23553e+11	6.65778e+10	18.19	BB	5	0.0843238	0.53886	0.0573198	25.5399
2015158	158	常山股份	2015	2015-12-31	A	0.038763	0.051427	0.051427	0.051427	0.022731	0.030157	0.030157	0.030157	0.045782	0.062916	0.062916	0.062916	1.29369e+07	8.90194e+09	1.30186e+09	1.09419e+10	5.50917e+09	27.32	CCC	3	0.118979	0.503495	0.00145327	23.1159
2016158	158	常山股份	2016	2016-12-31	A	0.041941	0.04523	0.04523	0.04523	0.0271	0.029225	0.029225	0.029225	0.060412	0.062094	0.062094	0.062094	-8.55592e+07	1.09743e+10	1.35966e+09	1.28042e+10	7.06037e+09	27.32	B	4	0.106188	0.551411	-0.00779631	23.273
2017158	158	常山北明	2017	2017-12-31	A	0.044489	0.044463	0.044463	0.044463	0.027761	0.027744	0.027744	0.027744	0.059049	0.060399	0.060399	0.060399	3.24864e+08	1.12545e+10	1.60888e+09	1.27892e+10	6.77662e+09	27.32	CCC	3	0.1258	0.52987	0.0288654	23.2719
2018158	158	常山北明	2018	2018-12-31	A	0.037908	0.039813	0.039813	0.039813	0.012935	0.013585	0.013585	0.013585	0.030027	0.030225	0.030225	0.030225	2.15872e+08	9.65611e+09	2.22795e+09	1.41427e+10	8.05032e+09	27.55	B	4	0.157533	0.569219	0.022356	23.3725
2019158	158	常山北明	2019	2019-12-31	A	0.027779	0.027792	0.027792	0.027792	0.006726	0.006729	0.006729	0.006729	0.016081	0.015851	0.015851	0.015851	9.9151e+07	9.44662e+09	2.4392e+09	1.41564e+10	8.23586e+09	28.48	B	4	0.172303	0.581776	0.0104959	23.3734
2020158	158	常山北明	2020	2020-12-31	A	0.024338	0.024958	0.024958	0.024958	0.007191	0.007374	0.007374	0.007374	0.01774	0.017914	0.017914	0.017914	1.75287e+08	9.8838e+09	2.49835e+09	1.48954e+10	8.85777e+09	28.48	BB	5	0.167726	0.594665	0.0177347	23.4243
2021158	158	常山北明	2021	2021-12-31	A	0.022491	0.023707	0.023707	0.023707	0.007816	0.008238	0.008238	0.008238	0.021019	0.02125	0.02125	0.02125	1.49945e+08	1.08816e+10	2.47896e+09	1.65978e+10	1.04261e+10	28.48	BB	5	0.149354	0.628158	0.0137797	23.5325
2022158	158	常山北明	2022	2022-12-31	A	-6e-05	-6e-05	-6e-05	-6e-05	-0.014044	-0.014026	-0.014026	-0.014026	-0.039123	-0.038385	-0.038385	-0.038385	-2.18697e+08	9.66347e+09	1.93382e+09	1.65566e+10	1.06135e+10	28.48	B	4	0.1168	0.641041	-0.0226313	23.5301
2015159	159	国际实业	2015	2015-12-31	A	0.043218	0.043077	0.043077	0.043077	0.020371	0.020305	0.020305	0.020305	0.027539	0.027528	0.027528	0.027528	7.69535e+07	6.79738e+08	2.31921e+08	2.949e+09	7.67588e+08	29.64	B	4	0.078644	0.260288	0.11321	21.8047
2016159	159	国际实业	2016	2016-12-31	A	0.016226	0.016673	0.016673	0.016673	0.011509	0.011826	0.011826	0.011826	0.016273	0.016357	0.016357	0.016357	4.94339e+07	523202638	4.0075e+08	3.11625e+09	9.12226e+08	29.64	B	4	0.1286	0.292732	0.0944832	21.8599
2017159	159	国际实业	2017	2017-12-31	A	-0.011523	-0.011376	-0.011376	-0.011376	-0.023415	-0.023117	-0.023117	-0.023117	-0.033957	-0.033094	-0.033094	-0.033094	-7.19366e+07	3.55205e+08	3.60144e+08	3.03787e+09	9.43135e+08	29.64	B	4	0.118552	0.310459	-0.202521	21.8344
2018159	159	国际实业	2018	2018-12-31	A	0.033886	0.03214	0.03214	0.03214	0.018187	0.01725	0.01725	0.01725	0.023271	0.023528	0.023528	0.023528	7.33769e+07	5.50605e+08	3.47003e+08	2.74006e+09	5.98614e+08	29.64	CCC	3	0.12664	0.218467	0.133266	21.7312
2019159	159	国际实业	2019	2019-12-31	A	0.015714	0.015932	0.015932	0.015932	0.009251	0.009379	0.009379	0.009379	0.011931	0.012049	0.012049	0.012049	3.38979e+07	4.30394e+08	3.34544e+08	2.81708e+09	6.32766e+08	24.67	CCC	3	0.118756	0.224618	0.07876	21.759
2020159	159	国际实业	2020	2020-12-31	A	0.054359	0.052997	0.052997	0.052997	0.031723	0.030929	0.030929	0.030929	0.038742	0.038827	0.038827	0.038827	9.92692e+07	5.51675e+08	2.70109e+08	2.67938e+09	4.85377e+08	23.67	B	4	0.10081	0.181153	0.179942	21.7089
2021159	159	国际实业	2021	2021-12-31	A	0.04052	0.046945	0.046945	0.046945	0.006855	0.007942	0.007942	0.007942	0.011171	0.011346	0.011346	0.011346	1.35424e+08	1.11916e+09	3.2801e+08	3.68903e+09	1.4252e+09	22.82	B	4	0.088915	0.386334	0.121005	22.0286
2022159	159	国际实业	2022	2022-12-31	A	0.123507	0.112345	0.112345	0.112345	0.102168	0.092935	0.092935	0.092935	0.120392	0.128981	0.128981	0.128981	3.62336e+08	1.61141e+09	3.10857e+08	3.07754e+09	4.65843e+08	22.82	B	4	0.101008	0.151369	0.224856	21.8474
2015301	301	东方市场	2015	2015-12-31	A	0.054444	0.057173	0.057173	0.057173	0.037859	0.039757	0.039757	0.039757	0.051441	0.052377	0.052377	0.052377	2.56202e+08	6.93882e+08	2.60724e+08	4.40757e+09	1.16371e+09	37.45	B	4	0.0591537	0.264025	0.36923	22.2066
2016301	301	东方市场	2016	2016-12-31	A	0.041888	0.044391	0.044391	0.044391	0.029632	0.031402	0.031402	0.031402	0.042464	0.043873	0.043873	0.043873	2.08434e+08	7.9311e+08	6.32317e+08	4.96776e+09	1.50118e+09	26.51	BB	5	0.127284	0.302185	0.262806	22.3262
2017301	301	东方市场	2017	2017-12-31	A	0.06309	0.059376	0.059376	0.059376	0.051641	0.048601	0.048601	0.048601	0.063517	0.064626	0.064626	0.064626	2.46057e+08	1.11202e+09	3.84064e+08	4.41533e+09	825544420	26.51	BB	5	0.0869842	0.186972	0.22127	22.2083
2018301	301	东方盛虹	2018	2018-12-31	A	0.059414	0.073477	0.098867	0.098867	0.038712	0.047875	0.064418	0.064418	0.065338	0.086577	0.102327	0.102327	1.10246e+09	1.84402e+10	8.41226e+09	2.18692e+10	8.912e+09	68.71	CCC	3	0.384662	0.407513	0.0597859	23.8083
2019301	301	东方盛虹	2019	2019-12-31	A	0.069331	0.075132	0.085379	0.085379	0.046006	0.049856	0.056655	0.056655	0.10537	0.104024	0.114106	0.114106	1.89765e+09	2.48878e+10	1.33544e+10	3.50423e+10	1.97422e+10	68.71	CCC	3	0.381094	0.563384	0.0762482	24.2798
2020301	301	东方盛虹	2020	2020-12-31	A	0.014262	0.018322	0.018322	0.018322	0.004969	0.006384	0.006384	0.006384	0.01387	0.016526	0.016526	0.016526	4.24269e+08	2.2777e+10	1.37735e+10	6.29336e+10	4.03858e+10	57.26	B	4	0.218857	0.64172	0.0186271	24.8653
2021301	301	东方盛虹	2021	2021-12-31	A	0.05417	0.066413	0.073363	0.073363	0.038531	0.04724	0.052184	0.052184	0.172954	0.170809	0.195791	0.195791	6.01675e+09	5.17222e+10	3.11866e+10	1.32003e+11	1.02595e+11	57.25	BB	5	0.236258	0.777216	0.116328	25.6061
2022301	301	东方盛虹	2022	2022-12-31	A	0.014422	0.016086	0.016089	0.016089	0.003259	0.003635	0.003636	0.003636	0.015203	0.016661	0.016671	0.016671	4.15629e+08	6.38223e+10	3.9954e+10	1.66512e+11	1.30814e+11	41.87	B	4	0.239947	0.785616	0.00651228	25.8383
2015333	333	美的集团	2015	2015-12-31	A	0.12566	0.129973	0.129973	0.129973	0.105747	0.109376	0.109376	0.109376	0.24316	0.267772	0.267772	0.267772	14916873000	138441226000	18729881000	128841935000	72810313000	35.07	B	4	0.145371	0.565113	0.107749	25.5819
2016333	333	美的集团	2016	2016-12-31	A	0.104974	0.119613	0.119613	0.119613	0.092977	0.105943	0.105943	0.105943	0.22996	0.253774	0.253774	0.253774	17435975000	159044041000	21056791000	170600711000	101624015000	34.75	B	4	0.123427	0.595683	0.10963	25.8626
2017333	333	美的集团	2017	2017-12-31	A	0.091375	0.108289	0.108289	0.108289	0.075013	0.088898	0.088898	0.088898	0.224434	0.245042	0.245042	0.245042	21627854000	240712301000	22600724000	248106858000	165181687000	33.71	BB	5	0.0910927	0.665768	0.0898494	26.2371
2018333	333	美的集团	2018	2018-12-31	A	0.090823	0.09359	0.09359	0.09359	0.082102	0.084604	0.084604	0.084604	0.234174	0.246898	0.246898	0.246898	25564111000	259664820000	22437212000	263701148000	171246631000	33.2	B	4	0.0850858	0.649397	0.0984504	26.2981
2019333	333	美的集团	2019	2019-12-31	A	0.091727	0.09793	0.09793	0.09793	0.083712	0.089373	0.089373	0.089373	0.235145	0.252834	0.252834	0.252834	29683092000	278216017000	21664682000	301955419000	194459322000	31.73	B	4	0.0717479	0.644	0.106691	26.4335
2020333	333	美的集团	2020	2020-12-31	A	0.080541	0.087646	0.087646	0.087646	0.076326	0.083059	0.083059	0.083059	0.221404	0.237398	0.237398	0.237398	31493457000	284221249000	22239214000	360382603000	236145503000	30.86	B	4	0.06171	0.655263	0.110806	26.6104
2021333	333	美的集团	2021	2021-12-31	A	0.075607	0.078392	0.078392	0.078392	0.074792	0.077547	0.077547	0.077547	0.215208	0.224003	0.224003	0.224003	33281195000	341233208000	22852848000	387946104000	253121028000	31.05	B	4	0.0589073	0.652464	0.0975321	26.6841
2022333	333	美的集团	2022	2022-12-31	A	0.074708	0.077899	0.077899	0.077899	0.070548	0.07356	0.07356	0.07356	0.196218	0.207919	0.207919	0.207919	34763272000	343917531000	26082992000	422555267000	270631465000	31	BB	5	0.0617268	0.640464	0.10108	26.7696
2015338	338	潍柴动力	2015	2015-12-31	A	0.031071	0.030104	0.03034	0.03034	0.018827	0.01824	0.018383	0.018383	0.05183	0.051696	0.052377	0.052377	2.57812e+09	7.37199e+10	2.36658e+10	1.14873e+11	7.31469e+10	24.23	B	4	0.206016	0.636761	0.0349718	25.4671
2016338	338	潍柴动力	2016	2016-12-31	A	0.029492	0.034567	0.034687	0.034687	0.02193	0.025703	0.025792	0.025792	0.080703	0.083152	0.083355	0.083355	4.11831e+09	9.31835e+10	2.58016e+10	1.63991e+11	1.19429e+11	24.22	BB	5	0.157336	0.728267	0.0441957	25.8231
2017338	338	潍柴动力	2017	2017-12-31	A	0.058601	0.062932	0.062851	0.062851	0.048399	0.051976	0.05191	0.05191	0.162867	0.18242	0.1819	0.1819	1.03849e+10	1.51569e+11	2.70674e+10	1.89638e+11	1.33283e+11	24.23	B	4	0.142732	0.702829	0.0685158	25.9684
2018338	338	潍柴动力	2018	2018-12-31	A	0.067877	0.070565	0.070565	0.070565	0.056635	0.058877	0.058877	0.058877	0.186731	0.196026	0.196026	0.196026	1.36037e+10	1.59256e+11	2.94541e+10	2.05276e+11	1.43017e+11	24.23	BB	5	0.143485	0.696705	0.0854206	26.0476
2019338	338	潍柴动力	2019	2019-12-31	A	0.061529	0.06592	0.06592	0.06592	0.050276	0.053865	0.053865	0.053865	0.170649	0.180363	0.180363	0.180363	1.41559e+10	1.74361e+11	2.63187e+10	2.36832e+11	1.67057e+11	24.43	BB	5	0.111128	0.705383	0.0811873	26.1906
2020338	338	潍柴动力	2020	2020-12-31	A	0.04787	0.051068	0.051068	0.051068	0.041643	0.044426	0.044426	0.044426	0.140176	0.150123	0.150123	0.150123	1.24607e+10	1.97491e+11	3.17228e+10	2.7075e+11	1.90317e+11	24.43	BB	5	0.117166	0.702924	0.0630951	26.3245
2021338	338	潍柴动力	2021	2021-12-31	A	0.049105	0.049641	0.04967	0.04967	0.041733	0.042189	0.042212	0.042212	0.112293	0.125905	0.126087	0.126087	1.3889e+10	2.03548e+11	3.31901e+10	2.77044e+11	1.74083e+11	22.22	BB	5	0.119801	0.628357	0.0682346	26.3474
2022338	338	潍柴动力	2022	2022-12-31	A	0.017628	0.017628	0.018141	0.018141	0.019351	0.019351	0.019914	0.019914	0.054583	0.054218	0.054886	0.054886	5.83403e+09	1.75158e+11	3.78944e+10	2.93666e+11	1.89555e+11	22.22	BBB	6	0.129039	0.645479	0.0333073	26.4057
2015400	400	许继电气	2015	2015-12-31	A	0.078016	0.083697	0.083697	0.083697	0.064534	0.069233	0.069233	0.069233	0.117274	0.122978	0.122978	0.122978	7.85509e+08	7.3463e+09	9.91822e+08	1.24873e+10	5.6157e+09	40.95	BB	5	0.0794262	0.449712	0.106926	23.248
2016400	400	许继电气	2016	2016-12-31	A	0.079062	0.084414	0.084414	0.084414	0.065764	0.070217	0.070217	0.070217	0.124559	0.130422	0.130422	0.130422	9.6705e+08	9.60701e+09	1.03298e+09	1.43008e+10	6.7503e+09	41.28	B	4	0.0722318	0.472021	0.100661	23.3836
2017400	400	许继电气	2017	2017-12-31	A	0.054652	0.056512	0.056512	0.056512	0.044536	0.046052	0.046052	0.046052	0.083915	0.086989	0.086989	0.086989	7.88648e+08	1.03307e+10	1.19804e+09	1.53087e+10	7.18397e+09	41.28	BB	5	0.0782584	0.469273	0.0763401	23.4517
2018400	400	许继电气	2018	2018-12-31	A	0.025079	0.024465	0.024465	0.024465	0.018777	0.018317	0.018317	0.018317	0.032768	0.033222	0.033222	0.033222	3.08415e+08	8.21656e+09	1.22524e+09	1.45769e+10	6.22388e+09	41.28	BB	5	0.0840533	0.426969	0.0375358	23.4027
2019400	400	许继电气	2019	2019-12-31	A	0.037289	0.037934	0.037934	0.037934	0.032768	0.033335	0.033335	0.033335	0.056986	0.05807	0.05807	0.05807	5.50917e+08	1.01561e+10	1.30494e+09	1.50896e+10	6.4128e+09	43.26	BB	5	0.0864789	0.42498	0.054245	23.4373
2020400	400	许继电气	2020	2020-12-31	A	0.055386	0.056714	0.058366	0.058366	0.047758	0.048904	0.050328	0.050328	0.08725	0.088434	0.0898	0.0898	8.88084e+08	1.11912e+10	1597635698	1.68061e+10	7.60694e+09	43.26	BB	5	0.0950626	0.452629	0.0793555	23.545
2021400	400	许继电气	2021	2021-12-31	A	0.055036	0.056412	0.056412	0.056412	0.048512	0.049726	0.049726	0.049726	0.084391	0.088566	0.088566	0.088566	9.24132e+08	1.19907e+10	1.52046e+09	1.76682e+10	7.51164e+09	38.47	BB	5	0.0860563	0.425149	0.0770708	23.595
2022400	400	许继电气	2022	2022-12-31	A	0.05642	0.058404	0.058404	0.058404	0.051142	0.052941	0.052941	0.052941	0.088891	0.092055	0.092055	0.092055	1.07219e+09	1.49174e+10	1.62442e+09	1.89562e+10	8.05e+09	38.31	B	4	0.0856935	0.424663	0.0718751	23.6654
2015401	401	冀东水泥	2015	2015-12-31	A	-0.007305	-0.007068	-0.007068	-0.007068	-0.05209	-0.050397	-0.050397	-0.050397	-0.189741	-0.173624	-0.173624	-0.173624	-1.98799e+09	1.11082e+10	2.46037e+10	4.12812e+10	2.99482e+10	37.48	BB	5	0.596001	0.725467	-0.178965	24.4437
2016401	401	冀东水泥	2016	2016-12-31	A	0.034932	0.034921	0.035016	0.035016	-0.00057	-0.00057	-0.000572	-0.000572	-0.002118	-0.002102	-0.002102	-0.002102	-4.37279e+08	1.23352e+10	2.3325e+10	4.148e+10	3.03122e+10	30	B	4	0.562318	0.730765	-0.0354498	24.4485
2017401	401	冀东水泥	2017	2017-12-31	A	0.037577	0.037374	0.037374	0.037374	0.003196	0.003178	0.003178	0.003178	0.011632	0.011687	0.011687	0.011687	3.77302e+08	1.52897e+10	2.34726e+10	4.10343e+10	2.97607e+10	30	BB	5	0.572025	0.725263	0.0246768	24.4377
2018401	401	冀东水泥	2018	2018-12-31	A	0.075584	0.078229	0.09096	0.09096	0.041289	0.042734	0.049688	0.049688	0.107409	0.117824	0.14583	0.14583	3.43591e+09	3.08486e+10	2.80155e+10	6.19933e+10	3.81627e+10	30	BBB	6	0.451912	0.615594	0.11138	24.8503
2019401	401	冀东水泥	2019	2019-12-31	A	0.122407	0.111842	0.12115	0.12115	0.080757	0.073786	0.079928	0.079928	0.170075	0.16879	0.186245	0.186245	6.30708e+09	3.4507e+10	3.26159e+10	6.07335e+10	3.18955e+10	30	A	7	0.537034	0.525172	0.182777	24.8298
2020401	401	冀东水泥	2020	2020-12-31	A	0.129581	0.127647	0.127647	0.127647	0.087937	0.086625	0.086625	0.086625	0.161237	0.169992	0.169992	0.169992	6.75537e+09	3.54796e+10	3.1337e+10	5.89473e+10	2.67979e+10	30	AA	8	0.53161	0.454608	0.190401	24.7999
2021401	401	冀东水泥	2021	2021-12-31	A	0.098891	0.100038	0.100038	0.100038	0.069315	0.070119	0.070119	0.070119	0.1238	0.12686	0.12686	0.12686	4.98524e+09	3.63376e+10	3.2352e+10	6.03304e+10	2.65517e+10	44.34	BBB	6	0.536246	0.440104	0.137192	24.8231
2022401	401	冀东水泥	2022	2022-12-31	A	0.040262	0.040817	0.040817	0.040817	0.022685	0.022998	0.022998	0.022998	0.043152	0.042388	0.042388	0.042388	1.73343e+09	3.45436e+10	3.24584e+10	6.20189e+10	2.9416e+10	44.34	B	4	0.523363	0.474307	0.0501807	24.8507
2015402	402	金融街	2015	2015-12-31	A	0.038948	0.042594	0.042594	0.042594	0.021433	0.02344	0.02344	0.02344	0.078096	0.081175	0.081175	0.081175	3.18897e+09	1.55648e+10	2.88554e+09	1.05679e+11	7.66751e+10	27.89	BB	5	0.0273048	0.72555	0.204884	25.3837
2016402	402	金融街	2016	2016-12-31	A	0.045151	0.046629	0.046629	0.046629	0.024953	0.02577	0.02577	0.02577	0.090442	0.093642	0.093642	0.093642	4.19596e+09	1.98525e+10	2.63004e+09	1.12836e+11	8.1704e+10	29.65	BBB	6	0.0233086	0.724098	0.211356	25.4492
2017402	402	金融街	2017	2017-12-31	A	0.052717	0.055459	0.055459	0.055459	0.032765	0.034469	0.034469	0.034469	0.121719	0.126552	0.126552	0.126552	5.52124e+09	2.55193e+10	2.61089e+09	1.25216e+11	9.15093e+10	30.09	BB	5	0.0208512	0.730814	0.216355	25.5533
2018402	402	金融街	2018	2018-12-31	A	0.047333	0.051364	0.051364	0.051364	0.027184	0.029498	0.029498	0.029498	0.108539	0.113885	0.113885	0.113885	5.3843e+09	2.21134e+10	2.56595e+09	1.48527e+11	1.11328e+11	31.14	BB	5	0.017276	0.749551	0.243486	25.724
2019402	402	金融街	2019	2019-12-31	A	0.044953	0.046902	0.046902	0.046902	0.025438	0.026541	0.026541	0.026541	0.105709	0.108183	0.108183	0.108183	5.75592e+09	2.6184e+10	2.50129e+09	1.6199e+11	1.23009e+11	31.14	BBB	6	0.015441	0.759361	0.219826	25.8108
2020402	402	金融街	2020	2020-12-31	A	0.011872	0.012131	0.012131	0.012131	0.013111	0.013397	0.013397	0.013397	0.055733	0.056316	0.056316	0.056316	3.35626e+09	1.81214e+10	2.6405e+09	1.69208e+11	1.29403e+11	31.14	BBB	6	0.015605	0.764757	0.18521	25.8544
2021402	402	金融街	2021	2021-12-31	A	0.024383	0.02406	0.02406	0.02406	0.009596	0.009468	0.009468	0.009468	0.037121	0.038378	0.038378	0.038378	2.67344e+09	2.41553e+10	2.87737e+09	1.6478e+11	1.22185e+11	31.14	BB	5	0.0174618	0.7415	0.110677	25.8279
2022402	402	金融街	2022	2022-12-31	A	0.016114	0.015519	0.015519	0.015519	0.004231	0.004074	0.004074	0.004074	0.015263	0.015232	0.015232	0.015232	9.59041e+08	2.05058e+10	2.50785e+09	1.53044e+11	1.10623e+11	31.14	BB	5	0.0163865	0.722819	0.0467693	25.754
2015403	403	ST 生化	2015	2015-12-31	A	0.097491	0.100326	0.100326	0.100326	0.052825	0.054361	0.054361	0.054361	0.127196	0.135834	0.135834	0.135834	6.8318e+07	5.00269e+08	6.15247e+08	1.26531e+09	7.39819e+08	22.61	C	1
2016403	403	ST 生化	2016	2016-12-31	A	0.074472	0.07489	0.07489	0.07489	0.03196	0.03214	0.03214	0.03214	0.077719	0.077772	0.077772	0.077772	5.08434e+07	5.61214e+08	4.7131e+08	1.2796e+09	7.52668e+08	22.61	CC	2
2017403	403	ST 生化	2017	2017-12-31	A	0.054753	0.055616	0.055616	0.055616	0.011544	0.011726	0.011726	0.011726	0.028118	0.028519	0.028538	0.028538	8.36362e+07	6.85378e+08	4.47996e+08	1.32058e+09	7.78407e+08	27.49	C	1
2018403	403	振兴生化	2018	2018-12-31	A	0.093493	0.093386	0.093386	0.093386	0.056878	0.056813	0.056813	0.056813	0.120972	0.129023	0.129023	0.129023	9.34626e+07	8.59843e+08	4.13042e+08	1.31756e+09	6.98078e+08	27.49	C	1	0.313491	0.529828	0.108697	20.999
2019403	403	双林生物	2019	2019-12-31	A	0.164951	0.161897	0.162026	0.162026	0.124121	0.121823	0.12192	0.12192	0.196902	0.221815	0.222137	0.222137	1.80038e+08	9.15657e+08	3.7962e+08	1.27164e+09	4.70038e+08	27.49	C	1	0.298527	0.369631	0.196622	20.9636
2020403	403	双林生物	2020	2020-12-31	A	0.132071	0.149277	0.149277	0.149277	0.110542	0.124943	0.124943	0.124943	0.188936	0.206596	0.206596	0.206596	2.20296e+08	1.04994e+09	3.5024e+08	1.65262e+09	6.85711e+08	27.31	CC	2	0.21193	0.414924	0.209818	21.2256
2021403	403	派林生物	2021	2021-12-31	A	0.058161	0.094036	0.094328	0.094328	0.055241	0.089316	0.089593	0.089593	0.061877	0.10735	0.10735	0.10735	4.60427e+08	1.97173e+09	7.39736e+08	7.0878e+09	7.60067e+08	18.35	CC	2	0.104367	0.107236	0.233514	22.6816
2022403	403	派林生物	2022	2022-12-31	A	0.075802	0.080302	0.080302	0.080302	0.073624	0.077994	0.077994	0.077994	0.085655	0.089119	0.089119	0.089119	6.63429e+08	2.40519e+09	8.73673e+08	7.98232e+09	1.1212e+09	18.36	CCC	3	0.109451	0.14046	0.275833	22.8005
2015404	404	华意压缩	2015	2015-12-31	A	0.040756	0.041855	0.041855	0.041855	0.047574	0.048857	0.048857	0.048857	0.111859	0.117136	0.117136	0.117136	3.72081e+08	6.85616e+09	1.33223e+09	6.9705e+09	4.00592e+09	28.81	BB	5	0.191124	0.574696	0.0542696	22.665
2016404	404	华意压缩	2016	2016-12-31	A	0.043445	0.046708	0.046708	0.046708	0.048845	0.052513	0.052513	0.052513	0.12177	0.127364	0.127364	0.127364	4.38104e+08	6.96509e+09	1.35793e+09	8.10249e+09	4.85238e+09	28.81	B	4	0.167594	0.598875	0.0629	22.8154
2017404	404	华意压缩	2017	2017-12-31	A	0.026682	0.029451	0.029451	0.029451	0.021256	0.023461	0.023461	0.023461	0.053524	0.058812	0.058812	0.058812	2.4433e+08	8.11411e+09	1.38498e+09	9.9782e+09	6.01553e+09	28.95	BB	5	0.138801	0.602868	0.0301117	23.0237
2018404	404	长虹华意	2018	2018-12-31	A	0.020896	0.021017	0.021017	0.021017	0.016226	0.01632	0.01632	0.01632	0.038862	0.040059	0.040059	0.040059	1.99996e+08	8.91081e+09	1.57372e+09	1.00939e+10	5.87935e+09	29.98	B	4	0.155907	0.582463	0.0224442	23.0352
2019404	404	长虹华意	2019	2019-12-31	A	0.009006	0.009075	0.009075	0.009075	0.009759	0.009833	0.009833	0.009833	0.023469	0.023599	0.023599	0.023599	1.20494e+08	9.58921e+09	1.54292e+09	1.02484e+10	5.98687e+09	30.6	BB	5	0.150552	0.584174	0.0125656	23.0504
2020404	404	长虹华意	2020	2020-12-31	A	0.018662	0.01927	0.01927	0.01927	0.016611	0.017152	0.017152	0.017152	0.041144	0.041877	0.041877	0.041877	2.08588e+08	1.0453e+10	1.47395e+09	1.09384e+10	6.52221e+09	30.6	BB	5	0.134751	0.596269	0.0199549	23.1155
2021404	404	长虹华意	2021	2021-12-31	A	0.024404	0.025259	0.025259	0.025259	0.024691	0.025556	0.025556	0.025556	0.062718	0.064126	0.064126	0.064126	3.26125e+08	1.31991e+10	1.45534e+09	1.17325e+10	7.11353e+09	30.6	B	4	0.124044	0.606311	0.0247082	23.1856
2022404	404	长虹华意	2022	2022-12-31	A	0.030047	0.031086	0.031086	0.031086	0.033204	0.034353	0.034353	0.034353	0.085463	0.087856	0.087856	0.087856	4.59874e+08	1.30955e+10	1.52942e+09	1.25734e+10	7.68836e+09	30.6	B	4	0.12164	0.611478	0.035117	23.2548
2015407	407	胜利股份	2015	2015-12-31	A	0.023096	0.023233	0.023233	0.023233	0.009988	0.010047	0.010047	0.010047	0.019752	0.020105	0.020105	0.020105	2.80747e+07	2.5094e+09	6.65452e+08	4.15165e+09	2.05229e+09	15.4	B	4	0.160286	0.494332	0.0111878	22.1468
2016407	407	胜利股份	2016	2016-12-31	A	-0.047561	-0.04841	-0.04841	-0.04841	-0.075581	-0.07693	-0.07693	-0.07693	-0.12909	-0.140823	-0.140823	-0.140823	-2.50721e+08	2.64979e+09	8.73538e+08	4.30256e+09	1.78345e+09	15.4	B	4	0.203027	0.41451	-0.094619	22.1825
2017407	407	胜利股份	2017	2017-12-31	A	0.042472	0.045846	0.045846	0.045846	0.024321	0.026253	0.026253	0.026253	0.045471	0.047035	0.047035	0.047035	3.57909e+08	3.82796e+09	1.05699e+09	5.04511e+09	2.34664e+09	9.33	BB	5	0.209508	0.465132	0.0934985	22.3417
2018407	407	胜利股份	2018	2018-12-31	A	0.052282	0.05858	0.05858	0.05858	0.028301	0.03171	0.03171	0.03171	0.06645	0.066924	0.066924	0.066924	2.35674e+08	4.6758e+09	1.46588e+09	6.42703e+09	3.68977e+09	9.33	B	4	0.22808	0.574102	0.050403	22.5838
2019407	407	胜利股份	2019	2019-12-31	A	0.056268	0.056626	0.056626	0.056626	0.031333	0.031532	0.031532	0.031532	0.070039	0.072206	0.072206	0.072206	2.86181e+08	5.34828e+09	1.58818e+09	6.50931e+09	3.59732e+09	9.99	CC	2	0.243986	0.552642	0.0535089	22.5965
2020407	407	胜利股份	2020	2020-12-31	A	0.056972	0.058017	0.058017	0.058017	0.031934	0.03252	0.03252	0.03252	0.074321	0.074186	0.074186	0.074186	3.04516e+08	4.59636e+09	1.79134e+09	6.75249e+09	3.85109e+09	9.99	CCC	3	0.265286	0.570321	0.0662515	22.6332
2021407	407	胜利股份	2021	2021-12-31	A	0.05054	0.051586	0.051586	0.051586	0.015477	0.015797	0.015797	0.015797	0.036048	0.03678	0.03678	0.03678	2.3526e+08	4.54762e+09	1.89642e+09	7.03794e+09	4.01627e+09	22.16	CCC	3	0.269456	0.570659	0.0517325	22.6746
2022407	407	胜利股份	2022	2022-12-31	A	0.048274	0.048682	0.048682	0.048682	0.025443	0.025658	0.025658	0.025658	0.058833	0.059544	0.059544	0.059544	2.35329e+08	4.64525e+09	1.95294e+09	7.15799e+09	4.06247e+09	22.16	B	4	0.272834	0.567544	0.0506601	22.6915
2015408	408	金谷源	2015	2015-12-31	A	-0.12883	-0.129873	-0.129873	-0.129873	-0.130595	-0.131652	-0.131652	-0.131652	-0.786639	-0.564581	-0.564581	-0.564581	-5.86899e+07	1.19904e+08	2.02376e+07	4.63903e+08	3.86888e+08	19.69	C	1	0.0436246	0.833984	-0.489475	19.9552
2016408	408	*ST 金源	2016	2016-12-31	A	0.156558	0.182275	0.294552	0.294552	0.124885	0.145399	0.234962	0.234962	0.153509	0.206444	0.303119	0.303119	1.08554e+09	2.60288e+09	3.24659e+09	7.36072e+09	1.3725e+09	43.67	C	1
2017408	408	藏格控股	2017	2017-12-31	A	0.192591	0.197485	0.197485	0.197485	0.157134	0.161128	0.161128	0.161128	0.186224	0.194353	0.194353	0.194353	1.44968e+09	3.17318e+09	3.26941e+09	7.74462e+09	1.20977e+09	43.08	CCC	3	0.422153	0.156207	0.456853	22.7703
2018408	408	藏格控股	2018	2018-12-31	A	0.111059	0.121697	0.121697	0.121697	0.090584	0.09926	0.09926	0.09926	0.114344	0.121713	0.121713	0.121713	1.02005e+09	2.68057e+09	3.16143e+09	9.38546e+09	1.95026e+09	43.08	B	4	0.336843	0.207796	0.380536	22.9624
2019408	408	藏格控股	2019	2019-12-31	A	0.038854	0.0404	0.039381	0.039381	0.031965	0.033237	0.032399	0.032399	0.038987	0.040119	0.040185	0.040185	4.33356e+08	2.01856e+09	3.78188e+09	9.64356e+09	1.73693e+09	43.08	C	1	0.392167	0.180113	0.214686	22.9896
2020408	408	*ST 藏格	2020	2020-12-31	A	0.033641	0.031868	0.031868	0.031868	0.026377	0.024986	0.024986	0.024986	0.02891	0.02893	0.02893	0.02893	3.39355e+08	1.90349e+09	3.60266e+09	8.67764e+09	7.60505e+08	43.08	CC	2
2021408	408	藏格矿业	2021	2021-12-31	A	0.158571	0.174565	0.174565	0.174565	0.134344	0.147894	0.147894	0.147894	0.150981	0.164337	0.164337	0.164337	1.7962e+09	3.62259e+09	3.23754e+09	1.06245e+10	1.17073e+09	40.79	C	1	0.304724	0.110191	0.495832	23.0864
2022408	408	藏格矿业	2022	2022-12-31	A	0.484918	0.543361	0.543361	0.543361	0.417751	0.4681	0.4681	0.4681	0.466431	0.524145	0.524145	0.524145	6.63219e+09	8.19391e+09	2.8541e+09	1.35365e+10	1.41276e+09	25.64	CCC	3	0.210845	0.104367	0.809404	23.3287
2015409	409	山东地矿	2015	2015-12-31	A	0.052978	0.066915	0.066915	0.066915	0.021733	0.02745	0.02745	0.02745	0.079869	0.087747	0.087747	0.087747	2.05045e+08	2.21959e+09	975662158	5.67648e+09	4.1319e+09	15.88	B	4	0.171878	0.727898	0.0923797	22.4596
2016409	409	山东地矿	2016	2016-12-31	A	0.001634	0.001706	0.001706	0.001706	-0.030946	-0.032305	-0.032305	-0.032305	-0.141855	-0.132431	-0.132431	-0.132431	-2.00799e+08	2.2174e+09	9.55193e+08	6.19826e+09	4.84611e+09	17.74	B	4	0.154107	0.78185	-0.0905562	22.5475
2017409	409	山东地矿	2017	2017-12-31	A	-0.012417	-0.012187	-0.012187	-0.012187	-0.04541	-0.044571	-0.044571	-0.044571	-0.250157	-0.222658	-0.222658	-0.222658	-2.37115e+08	1.43026e+09	1051580655	5.97333e+09	4.88901e+09	16.52	CC	2	0.176046	0.818473	-0.165785	22.5106
2018409	409	*ST 地矿	2018	2018-12-31	A	0.084518	0.075262	0.075262	0.075262	0.026565	0.023656	0.023656	0.023656	0.059214	0.078734	0.078734	0.078734	1.60494e+08	3.06539e+09	7.06649e+08	4.79414e+09	2.64339e+09	16.71	C	1
2019409	409	ST 地矿	2019	2019-12-31	A	-0.223624	-0.198755	-0.198755	-0.198755	-0.227375	-0.202089	-0.202089	-0.202089	-0.682732	-0.508711	-0.508711	-0.508711	-9.72589e+08	2.21903e+09	6.61702e+08	3.83455e+09	2.5575e+09	16.71	C	1
2020409	409	ST 地矿	2020	2020-12-31	A	0.154696	0.057176	0.063816	0.063816	0.099763	0.036873	0.041155	0.041155	0.174253	0.096378	0.107613	0.107613	1.32718e+08	2.16346e+09	1.86714e+08	9.96445e+08	4.25959e+08	16.71	CC	2
2021409	409	云鼎科技	2021	2021-12-31	A	0.044168	0.048249	0.048249	0.048249	0.029093	0.031782	0.031782	0.031782	0.058143	0.059615	0.059615	0.059615	4.9326e+07	5.08206e+08	1.87413e+08	1.19934e+09	5.99218e+08	16.71	CCC	3	0.156263	0.499622	0.0970592	20.905
2022409	409	云鼎科技	2022	2022-12-31	A	0.033115	0.044633	0.044633	0.044633	0.024672	0.033253	0.033253	0.033253	0.037362	0.054676	0.054676	0.054676	7.83579e+07	1.09108e+09	2.13012e+08	2.47851e+09	8.4184e+08	35.93	B	4	0.0859437	0.339656	0.0718171	21.6309
2015410	410	沈阳机床	2015	2015-12-31	A	0.003108	0.003265	0.003265	0.003265	-0.028707	-0.030157	-0.030157	-0.030157	-0.283219	-0.255871	-0.255871	-0.255871	-8.02049e+08	6.3839e+09	1.83094e+09	2.22896e+10	2.00303e+10	30.12	B	4	0.0821429	0.89864	-0.125636	23.8274
2016410	410	沈阳机床	2016	2016-12-31	A	-0.026309	-0.027711	-0.027711	-0.027711	-0.057965	-0.061053	-0.061053	-0.061053	-1.74441	-0.9324	-0.9324	-0.9324	-1.5246e+09	6.24379e+09	2.82258e+09	2.47984e+10	2.39744e+10	30.13	C	1	0.113821	0.966771	-0.244179	23.934
2017410	410	*ST 沈机	2017	2017-12-31	A	0.049829	0.046176	0.046176	0.046176	0.005061	0.00469	0.00469	0.00469	0.106122	0.117453	0.117453	0.117453	-8.61042e+07	4.18924e+09	3.00351e+09	2.14107e+10	2.03897e+10	30.13	C	1
2018410	410	沈阳机床	2018	2018-12-31	A	0.002112	0.00206	0.00206	0.00206	-0.042373	-0.041341	-0.041341	-0.041341	-5.75456	-1.47559	-1.47559	-1.47559	-7.7104e+08	5.01489e+09	3.42014e+09	2.03924e+10	2.02422e+10	30.13	CCC	3	0.167716	0.992637	-0.15375	23.7384
2019410	410	*ST 沈机	2019	2019-12-31	A	-0.36358	-0.189982	-0.189982	-0.189982	-0.432132	-0.225803	-0.225803	-0.225803	-2.8432	-5.00129	-5.00129	-5.00129	-3.03899e+09	1.00214e+09	1.63832e+09	7.21213e+09	6.11597e+09	29.99	CC	2
2020410	410	*ST 沈机	2020	2020-12-31	A	-0.11569	-0.100677	-0.100677	-0.100677	-0.132157	-0.115008	-0.115008	-0.115008	-2.11442	-1.0173	-1.0173	-1.0173	-7.05623e+08	1.34314e+09	1.59361e+09	5.55534e+09	5.20811e+09	29.99	CCC	3
2021410	410	ST 沈机	2021	2021-12-31	A	-0.284352	-0.199176	-0.199176	-0.199176	-0.31417	-0.220062	-0.220062	-0.220062					-7.75088e+08	1.69877e+09	825833040	2.99433e+09	3.57129e+09	29.99	CCC	3
2022410	410	*ST 沈机	2022	2022-12-31	A	0.02387	0.026081	0.026081	0.026081	0.002995	0.003273	0.003273	0.003273	0.011092	0.054441	0.054441	0.054441	3.61012e+07	1.67029e+09	9.62116e+08	3.60568e+09	2.63194e+09	42.9	CCC	3
2015411	411	英特集团	2015	2015-12-31	A	0.053918	0.058265	0.058265	0.058265	0.025127	0.027153	0.027153	0.027153	0.101546	0.10679	0.10679	0.10679	2.10088e+08	1.54664e+10	2.65219e+08	6.12497e+09	4.60939e+09	21.54	B	4	0.0433013	0.752556	0.0135835	22.5356
2016411	411	英特集团	2016	2016-12-31	A	0.054335	0.057907	0.057907	0.057907	0.027462	0.029267	0.029267	0.029267	0.113082	0.119462	0.119462	0.119462	2.59813e+08	1.72573e+10	4.75601e+08	6.98714e+09	5.29033e+09	21.54	B	4	0.068068	0.757153	0.0150553	22.6673
2017411	411	英特集团	2017	2017-12-31	A	0.04532	0.051231	0.051231	0.051231	0.021077	0.023826	0.023826	0.023826	0.100488	0.106302	0.106302	0.106302	2.72404e+08	1.89073e+10	5.56879e+08	9.08339e+09	7.17819e+09	29.88	B	4	0.0613074	0.790254	0.0144073	22.9297
2018411	411	英特集团	2018	2018-12-31	A	0.052235	0.051972	0.051972	0.051972	0.024895	0.024769	0.024769	0.024769	0.107452	0.112252	0.112252	0.112252	3.05846e+08	2.04921e+10	5.33026e+08	8.99251e+09	6.90911e+09	29.88	B	4	0.0592744	0.768319	0.014925	22.9197
2019411	411	英特集团	2019	2019-12-31	A	0.059039	0.064348	0.064348	0.064348	0.031355	0.034174	0.034174	0.034174	0.113637	0.133602	0.133602	0.133602	4.67224e+08	2.46009e+10	5.56154e+08	1.07695e+10	7.79796e+09	24.9	B	4	0.0516418	0.72408	0.0189921	23.1
2020411	411	英特集团	2020	2020-12-31	A	0.052888	0.054043	0.054043	0.054043	0.030471	0.031137	0.031137	0.031137	0.106933	0.11099	0.11099	0.11099	4.68226e+08	2.50082e+10	5.39514e+08	1.12503e+10	8.04442e+09	24.9	B	4	0.0479557	0.715042	0.0187229	23.1437
2021411	411	英特集团	2021	2021-12-31	A	0.055842	0.058207	0.058207	0.058207	0.03235	0.03372	0.03372	0.03372	0.112679	0.117872	0.117872	0.117872	5.58773e+08	2.6731e+10	7.97242e+08	1.22453e+10	8.72975e+09	24.27	B	4	0.0651058	0.712904	0.0209036	23.2284
2022411	411	英特集团	2022	2022-12-31	A	0.058532	0.060648	0.060648	0.060648	0.035136	0.036406	0.036406	0.036406	0.119116	0.125032	0.125032	0.125032	6.44089e+08	3.06193e+10	7.53773e+08	1.31638e+10	9.28083e+09	24.03	B	4	0.0572609	0.705025	0.0210354	23.3007
2015413	413	东旭光电	2015	2015-12-31	A	0.066834	0.081406	0.093282	0.093282	0.048354	0.058897	0.067489	0.067489	0.095631	0.116667	0.132386	0.132386	1.07321e+09	4.65021e+09	6.90019e+09	2.87986e+10	1.42372e+10	21.64	CCC	3	0.239601	0.49437	0.230787	24.0836
2016413	413	东旭光电	2016	2016-12-31	A	0.03992	0.049436	0.049436	0.049436	0.027987	0.034659	0.034659	0.034659	0.056808	0.069652	0.069652	0.069652	1.17605e+09	6.90132e+09	8.95234e+09	4.68263e+10	2.37571e+10	11.32	B	4	0.191182	0.507345	0.17041	24.5697
2017413	413	东旭光电	2017	2017-12-31	A	0.044844	0.051457	0.053012	0.053012	0.028646	0.03287	0.033864	0.033864	0.060482	0.06871	0.070343	0.070343	2.27924e+09	1.73364e+10	1.10916e+10	6.76833e+10	3.56261e+10	15.9	BB	5	0.163874	0.526364	0.131472	24.9381
2018413	413	东旭光电	2018	2018-12-31	A	0.047681	0.04902	0.049345	0.049345	0.031261	0.032139	0.032352	0.032352	0.067882	0.069179	0.069298	0.069298	2.72766e+09	2.82117e+10	9.63446e+09	7.25761e+10	3.91528e+10	15.97	B	4	0.13275	0.539472	0.0966855	25.0079
2019413	413	东旭光电	2019	2019-12-31	A	-0.001294	-0.001249	-0.001249	-0.001249	-0.022995	-0.022205	-0.022205	-0.022205	-0.04944	-0.047987	-0.047987	-0.047987	-1.24658e+09	1.75288e+10	9.51541e+09	6.77605e+10	3.62449e+10	15.97	CCC	3	0.140427	0.534897	-0.0711162	24.9392
2020413	413	东旭光电	2020	2020-12-31	A	-0.031869	-0.031165	-0.031165	-0.031165	-0.053565	-0.052381	-0.052381	-0.052381	-0.121362	-0.115504	-0.115504	-0.115504	-3.06384e+09	7.04875e+09	9.48297e+09	6.48292e+10	3.62156e+10	15.97	C	1	0.146276	0.558631	-0.434664	24.895
2021413	413	东旭光电	2021	2021-12-31	A	-0.031429	-0.030851	-0.030851	-0.030851	-0.045803	-0.04496	-0.04496	-0.04496	-0.110639	-0.105063	-0.105063	-0.105063	-3.01195e+09	5.63194e+09	7.38052e+09	6.24856e+10	3.66176e+10	15.97	C	1	0.118115	0.586016	-0.534797	24.8582
2022413	413	东旭光电	2022	2022-12-31	A	-0.018001	-0.017423	-0.017423	-0.017423	-0.030637	-0.029653	-0.029653	-0.029653	-0.075964	-0.072533	-0.072533	-0.072533	-1.85373e+09	5.8926e+09	8.36729e+09	5.85952e+10	3.49628e+10	16.25	CCC	3	0.142798	0.596684	-0.314587	24.7939
2015415	415	渤海租赁	2015	2015-12-31	A	0.028518	0.037687	0.037687	0.037687	0.013557	0.017916	0.017916	0.017916	0.054958	0.079237	0.079237	0.079237	1841918000	9659023000	47865952000	131900896000	99362394000	44.64	CC	2	0.362893	0.753311	0.190694	25.6053
2016415	415	渤海金控	2016	2016-12-31	A	0.033341	0.041447	0.041447	0.041447	0.013115	0.016304	0.016304	0.016304	0.07529	0.080859	0.080859	0.080859	2994953000	24257548000	117283476000	216632100000	178895224000	34.56	CCC	3	0.541395	0.825802	0.123465	26.1015
2017415	415	渤海金控	2017	2017-12-31	A	0.039995	0.046475	0.046475	0.046475	0.010507	0.012209	0.012209	0.012209	0.089121	0.086291	0.086291	0.086291	4086339000	35934351000	180298270000	300394363000	264980501000	34.91	B	4	0.600205	0.882109	0.113717	26.4284
2018415	415	渤海租赁	2018	2018-12-31	A	0.041569	0.040535	0.040535	0.040535	0.009322	0.00909	0.00909	0.00909	0.04836	0.058875	0.058875	0.058875	2706287000	41290683000	181993043000	285818636000	230725901000	34.54	B	4	0.636743	0.807246	0.0655423	26.3786
2019415	415	渤海租赁	2019	2019-12-31	A	0.046944	0.045218	0.045218	0.045218	0.012514	0.012054	0.012054	0.012054	0.060886	0.060599	0.060599	0.060599	3779440000	38802730000	198521941000	265537353000	210960738000	30.31	CC	2	0.747623	0.794467	0.0974014	26.305
2020415	415	渤海租赁	2020	2020-12-31	A	-0.007567	-0.007342	-0.007342	-0.007342	-0.034353	-0.033332	-0.033332	-0.033332	-0.206856	-0.178831	-0.178831	-0.178831	-9834863000	27417721000	187937955000	250212275000	208659069000	28.02	CCC	3	0.751114	0.833928	-0.358705	26.2456
2021415	415	渤海租赁	2021	2021-12-31	A	0.026372	0.026267	0.026267	0.026267	-0.004548	-0.00453	-0.00453	-0.00453	-0.028309	-0.027727	-0.027727	-0.027727	-1584894000	26790611000	189345144000	248231069000	208352004000	28.02	CC	2	0.762778	0.839347	-0.0591586	26.2376
2022415	415	渤海租赁	2022	2022-12-31	A	0.024064	0.024789	0.024789	0.024789	-0.008991	-0.009262	-0.009262	-0.009262	-0.054779	-0.057015	-0.057015	-0.057015	-2058020000	31921780000	200708200000	263644323000	220371647000	28.02	B	4	0.761284	0.835867	-0.0644707	26.2979
2015417	417	合肥百货	2015	2015-12-31	A	0.054956	0.056124	0.056124	0.056124	0.040088	0.04094	0.04094	0.04094	0.085443	0.087428	0.087428	0.087428	4.49425e+08	9.76477e+09	1.32691e+09	8.29493e+09	4.40316e+09	22.14	BB	5	0.159966	0.530825	0.0460251	22.8389
2016417	417	合肥百货	2016	2016-12-31	A	0.055238	0.058172	0.058172	0.058172	0.039236	0.04132	0.04132	0.04132	0.087531	0.090188	0.090188	0.090188	4.9336e+08	9.73584e+09	1.39383e+09	9.22556e+09	5.09016e+09	38	BB	5	0.151084	0.551745	0.0506747	22.9452
2017417	417	合肥百货	2017	2017-12-31	A	0.044747	0.046764	0.046764	0.046764	0.02931	0.030631	0.030631	0.030631	0.068535	0.070014	0.070014	0.070014	4.30259e+08	1.03899e+10	1.70452e+09	1.00963e+10	5.77854e+09	38	BB	5	0.168826	0.572341	0.0414113	23.0354
2018417	417	合肥百货	2018	2018-12-31	A	0.043187	0.044058	0.044058	0.044058	0.029851	0.030453	0.030453	0.030453	0.070369	0.071502	0.071502	0.071502	4.49329e+08	1.06819e+10	2.1616e+09	1.05117e+10	6.05255e+09	38	BB	5	0.205638	0.575794	0.0420644	23.0758
2019417	417	合肥百货	2019	2019-12-31	A	0.039503	0.040075	0.040075	0.040075	0.022839	0.023169	0.023169	0.023169	0.052231	0.053778	0.053778	0.053778	3.99166e+08	1.09086e+10	2.14001e+09	1.08204e+10	6.08912e+09	38	B	4	0.197775	0.562743	0.036592	23.1047
2020417	417	合肥百货	2020	2020-12-31	A	0.028882	0.029284	0.029284	0.029284	0.017011	0.017248	0.017248	0.017248	0.039068	0.03953	0.03953	0.03953	2.83514e+08	6.32974e+09	2.02666e+09	1.11261e+10	6.28149e+09	38	BB	5	0.182153	0.564571	0.0447908	23.1326
2021417	417	合肥百货	2021	2021-12-31	A	0.035182	0.037771	0.037771	0.037771	0.019147	0.020556	0.020556	0.020556	0.049021	0.049971	0.049971	0.049971	3.60018e+08	6.33779e+09	1.89191e+09	1.28932e+10	7.85717e+09	38	BB	5	0.146737	0.609406	0.0568049	23.28
2022417	417	合肥百货	2022	2022-12-31	A	0.029104	0.029293	0.029293	0.029293	0.017444	0.017557	0.017557	0.017557	0.04382	0.044521	0.044521	0.044521	3.18677e+08	6.30189e+09	1.76458e+09	1.30617e+10	7.86212e+09	38	BB	5	0.135096	0.601921	0.0505684	23.293
2015418	418	小天鹅A	2015	2015-12-31	A	0.077843	0.086779	0.086779	0.086779	0.073503	0.081941	0.081941	0.081941	0.175881	0.1892	0.1892	0.1892	1.2103e+09	1.31316e+10	1.01953e+09	1.43277e+10	8.33993e+09	37.78	#N/A	#N/A
2016418	418	小天鹅A	2016	2016-12-31	A	0.075696	0.086085	0.086085	0.086085	0.071099	0.080857	0.080857	0.080857	0.192953	0.207429	0.207429	0.207429	1.55403e+09	1.63349e+10	9.70859e+08	1.8886e+10	1.19269e+10	37.78	#N/A	#N/A
2017418	418	小天鹅A	2017	2017-12-31	A	0.093394	0.099088	0.099088	0.099088	0.080063	0.084944	0.084944	0.084944	0.20788	0.225127	0.225127	0.225127	2.04887e+09	2.13847e+10	1.02967e+09	2.13384e+10	1.31201e+10	37.78	#N/A	#N/A
2018418	418	小天鹅A	2018	2018-12-31	A	0.082652	0.086745	0.086745	0.086745	0.090442	0.094921	0.094921	0.094921	0.218596	0.237214	0.237214	0.237214	2.46097e+09	2.36369e+10	1.12104e+09	2.35619e+10	1.38133e+10	37.78	#N/A	#N/A
2015419	419	通程控股	2015	2015-12-31	A	0.038881	0.039204	0.039204	0.039204	0.028826	0.029066	0.029066	0.029066	0.056196	0.056705	0.056705	0.056705	1.42518e+08	4.16471e+09	1.06406e+09	3.84299e+09	1.87169e+09	44.88	BB	5	0.276882	0.487041	0.0342205	22.0695
2016419	419	通程控股	2016	2016-12-31	A	0.039058	0.03973	0.03973	0.03973	0.029267	0.029771	0.029771	0.029771	0.055762	0.057361	0.057361	0.057361	1.51551e+08	3.77395e+09	1.23267e+09	3.97759e+09	1.88991e+09	44.33	B	4	0.309904	0.475139	0.0401571	22.1039
2017419	419	通程控股	2017	2017-12-31	A	0.04752	0.048564	0.048564	0.048564	0.035488	0.036268	0.036268	0.036268	0.067043	0.068801	0.068801	0.068801	1.92053e+08	3923627320	1.16721e+09	4.15641e+09	1.9563e+09	44.33	BB	5	0.280821	0.470669	0.0489478	22.1479
2018419	419	通程控股	2018	2018-12-31	A	0.044641	0.04843	0.04843	0.04843	0.034157	0.037056	0.037056	0.037056	0.056402	0.064931	0.064931	0.064931	2.20591e+08	3.76461e+09	1.10325e+09	4.9275e+09	1.94346e+09	44.33	B	4	0.223897	0.394411	0.0585959	22.3181
2019419	419	通程控股	2019	2019-12-31	A	0.050205	0.051078	0.051078	0.051078	0.039205	0.039887	0.039887	0.039887	0.062665	0.064774	0.064774	0.064774	2.49528e+08	3.45566e+09	1.05041e+09	5.10194e+09	1.91002e+09	44.33	BB	5	0.205885	0.374371	0.0722084	22.3529
2020419	419	通程控股	2020	2020-12-31	A	0.048575	0.049648	0.049648	0.049648	0.038755	0.039611	0.039611	0.039611	0.05949	0.062006	0.062006	0.062006	2.52968e+08	2.14296e+09	1.00048e+09	5.33235e+09	1.85856e+09	44.33	BB	5	0.187625	0.348544	0.118046	22.3971
2021419	419	通程控股	2021	2021-12-31	A	0.04252	0.044287	0.044287	0.044287	0.027733	0.028885	0.028885	0.028885	0.048197	0.04721	0.04721	0.04721	1.96597e+08	2.15439e+09	9.80859e+08	5.79474e+09	2.46037e+09	44.33	BB	5	0.169267	0.424588	0.0912542	22.4802
2022419	419	通程控股	2022	2022-12-31	A	0.044095	0.041842	0.041842	0.041842	0.031636	0.030019	0.030019	0.030019	0.049393	0.049514	0.049514	0.049514	2.27828e+08	1.98533e+09	9.34283e+08	5.23147e+09	1.8808e+09	44.33	BB	5	0.178589	0.359517	0.114756	22.378
2015420	420	吉林化纤	2015	2015-12-31	A	0.022863	0.020256	0.020336	0.020336	0.000945	0.000837	0.000841	0.000841	0.002573	0.002508	0.002514	0.002514	-4.7086e+07	1.03623e+09	1.26231e+09	2.65013e+09	1.67687e+09	11.22	CCC	3	0.476318	0.632747	-0.0454397	21.6979
2016420	420	吉林化纤	2016	2016-12-31	A	0.01298	0.016498	0.016498	0.016498	0.005009	0.006366	0.006366	0.006366	0.008594	0.012625	0.012625	0.012625	2.10803e+07	1.39452e+09	1.54049e+09	4.6207e+09	1.92764e+09	14.5	CCC	3	0.333389	0.417175	0.0151165	22.2538
2017420	420	吉林化纤	2017	2017-12-31	A	0.026869	0.030749	0.030749	0.030749	0.013822	0.015818	0.015818	0.015818	0.030728	0.031216	0.031216	0.031216	9.11099e+07	2.19782e+09	2.77331e+09	6.18013e+09	3.40021e+09	15.59	CCC	3	0.448746	0.550183	0.0414546	22.5446
2018420	420	吉林化纤	2018	2018-12-31	A	0.038056	0.040799	0.040799	0.040799	0.019716	0.021138	0.021138	0.021138	0.048224	0.049404	0.049404	0.049404	1.40265e+08	2.5624e+09	2.9505e+09	7.14026e+09	4.22098e+09	16.14	CCC	3	0.41322	0.591152	0.0547396	22.689
2019420	420	吉林化纤	2019	2019-12-31	A	0.037309	0.040505	0.040505	0.040505	0.011789	0.012799	0.012799	0.012799	0.033104	0.033661	0.033661	0.033661	9.7171e+07	2.69057e+09	4.78457e+09	8.47843e+09	5.45921e+09	16.25	B	4	0.564322	0.643893	0.0361155	22.8608
2020420	420	吉林化纤	2020	2020-12-31	A	0.0019	0.001923	0.001923	0.001923	-0.026694	-0.02702	-0.02702	-0.02702	-0.074522	-0.075651	-0.075651	-0.075651	-2.77357e+08	2.49971e+09	4.53489e+09	8.68828e+09	5.57613e+09	16.25	CCC	3	0.521955	0.641798	-0.110956	22.8852
2021420	420	吉林化纤	2021	2021-12-31	A	0.015969	0.016046	0.016046	0.016046	-0.015149	-0.015222	-0.015222	-0.015222	-0.044929	-0.043787	-0.043787	-0.043787	-135272371	3.58015e+09	5.25253e+09	8.77253e+09	5.81473e+09	14.67	C	1	0.598748	0.662834	-0.0377839	22.8949
2022420	420	吉林化纤	2022	2022-12-31	A	0.01049	0.011437	0.011437	0.011437	-0.008225	-0.008968	-0.008968	-0.008968	-0.01997	-0.023731	-0.023731	-0.023731	-2.12091e+07	3.66964e+09	5.80848e+09	1.05142e+10	6.18363e+09	12.94	CCC	3	0.552442	0.588122	-0.0057796	23.076
2015421	421	南京中北	2015	2015-12-31	A	0.073937	0.080077	0.109902	0.109902	0.05394	0.058419	0.080177	0.080177	0.102652	0.111466	0.146367	0.146367	8.98774e+07	3.98406e+09	2.6947e+09	6.68276e+09	3.17121e+09	49.53	CCC	3	0.403231	0.474536	0.0225592	22.6228
2016421	421	南京公用	2016	2016-12-31	A	0.058742	0.060281	0.060281	0.060281	0.041042	0.042117	0.042117	0.042117	0.080771	0.081532	0.081532	0.081532	1.91037e+08	3.88766e+09	2.72495e+09	7.04231e+09	3.46393e+09	49.53	B	4	0.38694	0.491874	0.0491392	22.6752
2017421	421	南京公用	2017	2017-12-31	A	0.032143	0.039082	0.039082	0.039082	0.022827	0.027755	0.027755	0.027755	0.07285	0.07122	0.07122	0.07122	3.46106e+08	3.60932e+09	2.92824e+09	1.09201e+10	7.49835e+09	49.53	CCC	3	0.268151	0.686656	0.0958922	23.1139
2018421	421	南京公用	2018	2018-12-31	A	0.031425	0.032147	0.032147	0.032147	0.021079	0.021564	0.021564	0.021564	0.069682	0.070058	0.070058	0.070058	3.39313e+08	3.50791e+09	3.15886e+09	1.14342e+10	7.97535e+09	49.53	CCC	3	0.276263	0.697497	0.0967279	23.1599
2019421	421	南京公用	2019	2019-12-31	A	0.022678	0.023347	0.023347	0.023347	0.015037	0.015481	0.015481	0.015481	0.051005	0.051855	0.051855	0.051855	2.53487e+08	3.5937e+09	3.27496e+09	1.21302e+10	8.55403e+09	49.53	CCC	3	0.269985	0.705187	0.0705363	23.219
2020421	421	南京公用	2020	2020-12-31	A	0.085082	0.080905	0.080905	0.080905	0.053844	0.051201	0.051201	0.051201	0.153599	0.159349	0.159349	0.159349	8.58449e+08	6.83965e+09	3.32513e+09	1.0995e+10	7.1407e+09	49.53	CCC	3	0.302423	0.649452	0.125511	23.1207
2021421	421	南京公用	2021	2021-12-31	A	0.020426	0.023007	0.023007	0.023007	0.011834	0.013329	0.013329	0.013329	0.041217	0.042338	0.042338	0.042338	2.12061e+08	3.58871e+09	3.45771e+09	1.41756e+10	1.01057e+10	49.53	CCC	3	0.24392	0.712896	0.0590911	23.3748
2022421	421	南京公用	2022	2022-12-31	A	0.01576	0.016444	0.016444	0.016444	0.005626	0.00587	0.00587	0.00587	0.02167	0.021521	0.021521	0.021521	1.37116e+08	7.11257e+09	3.59161e+09	1.54621e+10	1.14481e+10	49.05	B	4	0.232285	0.740399	0.019278	23.4617
2015422	422	湖北宜化	2015	2015-12-31	A	0.02925	0.030235	0.030235	0.030235	0.001357	0.001402	0.001402	0.001402	0.006723	0.00696	0.00696	0.00696	3.42705e+06	1.83374e+10	1.94699e+10	3.99793e+10	3.1911e+10	17.08	CC	2	0.486999	0.798188	0.000186889	24.4116
2016422	422	湖北宜化	2016	2016-12-31	A	-0.009971	-0.009945	-0.009945	-0.009945	-0.035406	-0.035314	-0.035314	-0.035314	-0.206923	-0.189353	-0.189353	-0.189353	-1.42639e+09	1.51819e+10	2.0673e+10	3.9773e+10	3.29676e+10	17.08	CCC	3	0.519775	0.828894	-0.0939535	24.4065
2017422	422	湖北宜化	2017	2017-12-31	A	-0.124933	-0.112458	-0.112458	-0.112458	-0.158262	-0.142459	-0.142459	-0.142459	-3.29644	-1.23124	-1.23124	-1.23124	-4.9423e+09	1.19554e+10	2.05192e+10	3.25513e+10	3.09885e+10	17.08	C	1	0.630366	0.95199	-0.413393	24.2061
2018422	422	*ST 宜化	2018	2018-12-31	A	0.053875	0.045648	0.045648	0.045648	0.012808	0.010852	0.010852	0.010852	0.158451	0.175277	0.175277	0.175277	3.55585e+08	1.28123e+10	1.05341e+10	2.39274e+10	2.19932e+10	17.08	CCC	3
2019422	422	ST 宜化	2019	2019-12-31	A	0.040193	0.039508	0.039508	0.039508	0.004368	0.004293	0.004293	0.004293	0.089709	0.066014	0.066014	0.066014	3.01024e+07	1.466e+10	1.00099e+10	2.31251e+10	2.19993e+10	17.08	C	1
2020422	422	ST 宜化	2020	2020-12-31	A	0.044602	0.043506	0.043506	0.043506	0.010523	0.010264	0.010264	0.010264	0.172437	0.187636	0.187636	0.187636	1.13148e+08	1.38047e+10	9.42074e+09	2.20157e+10	2.06721e+10	17.08	CCC	3
2021422	422	湖北宜化	2021	2021-12-31	A	0.13016	0.126671	0.126671	0.126671	0.099647	0.096976	0.096976	0.096976	0.523938	0.782846	0.782846	0.782846	2.29873e+09	1.85441e+10	8.52235e+09	2.08661e+10	1.68976e+10	17.08	CCC	3	0.40843	0.809812	0.12396	23.7614
2022422	422	湖北宜化	2022	2022-12-31	A	0.163676	0.158832	0.158832	0.158832	0.138788	0.13468	0.13468	0.13468	0.400872	0.506521	0.506521	0.506521	2.95247e+09	2.07125e+10	8.29486e+09	1.96666e+10	1.28577e+10	17.08	B	4	0.421774	0.653785	0.142545	23.7022
2015423	423	东阿阿胶	2015	2015-12-31	A	0.221832	0.237695	0.237695	0.237695	0.190244	0.203848	0.203848	0.203848	0.231231	0.249845	0.249845	0.249845	1.92027e+09	5.44966e+09	1.36315e+09	8.60902e+09	1.526e+09	23.14	BB	5	0.15834	0.177256	0.352365	22.8761
2016423	423	东阿阿胶	2016	2016-12-31	A	0.219073	0.234897	0.234897	0.234897	0.186454	0.199923	0.199923	0.199923	0.221215	0.23985	0.23985	0.23985	2.16305e+09	6.31714e+09	1.41793e+09	9.94957e+09	1.56344e+09	23.14	BB	5	0.142511	0.157136	0.342411	23.0208
2017423	423	东阿阿胶	2017	2017-12-31	A	0.195533	0.216785	0.216785	0.216785	0.165158	0.183108	0.183108	0.183108	0.20706	0.223906	0.223906	0.223906	2.4097e+09	7.37234e+09	1.70965e+09	1.2376e+10	2.50452e+09	23.14	BB	5	0.138142	0.202369	0.326857	23.239
2018423	423	东阿阿胶	2018	2018-12-31	A	0.177328	0.187421	0.187421	0.187421	0.150441	0.159004	0.159004	0.159004	0.184183	0.196845	0.196845	0.196845	2.44056e+09	7.33832e+09	1.73405e+09	1.387e+10	2.54095e+09	23.14	BBB	6	0.125022	0.183198	0.332578	23.353
2019423	423	东阿阿胶	2019	2019-12-31	A	-0.040129	-0.036645	-0.036645	-0.036645	-0.038218	-0.0349	-0.0349	-0.0349	-0.044436	-0.041718	-0.041718	-0.041718	-5.13059e+08	2.95862e+09	2.15629e+09	1.16537e+10	1.63061e+09	23.14	BB	5	0.185031	0.139923	-0.173411	23.1789
2020423	423	东阿阿胶	2020	2020-12-31	A	0.01389	0.013429	0.013458	0.013458	0.003741	0.003617	0.003625	0.003625	0.00419	0.004137	0.004138	0.004138	1.52081e+08	3.40944e+09	2.22478e+09	1.095e+10	1.17301e+09	23.14	BB	5	0.203176	0.107124	0.0446058	23.1166
2021423	423	东阿阿胶	2021	2021-12-31	A	0.046188	0.047575	0.047575	0.047575	0.037746	0.03888	0.03888	0.03888	0.043912	0.044397	0.044397	0.044397	5.68754e+08	3.84899e+09	2.06223e+09	1.1628e+10	1.63266e+09	23.14	BB	5	0.17735	0.140407	0.147767	23.1767
2022423	423	东阿阿胶	2022	2022-12-31	A	0.066875	0.069641	0.069641	0.069641	0.061689	0.064241	0.064241	0.064241	0.075282	0.076597	0.076597	0.076597	9.14921e+08	4.04182e+09	1.96282e+09	1.26314e+10	2.28059e+09	23.14	BB	5	0.155393	0.18055	0.226364	23.2595
2015425	425	徐工机械	2015	2015-12-31	A	0.025865	0.024122	0.02413	0.02413	-0.001468	-0.001369	-0.001369	-0.001369	-0.003042	-0.003054	-0.003054	-0.003054	-1.42252e+08	1.66578e+10	6.02766e+09	4.27079e+10	2.21038e+10	42.13	B	4	0.141137	0.517557	-0.00853966	24.4777
2016425	425	徐工机械	2016	2016-12-31	A	0.004208	0.004267	0.00427	0.00427	0.004925	0.004994	0.004997	0.004997	0.010575	0.010538	0.010543	0.010543	1.19156e+08	1.68912e+10	7.54698e+09	4.39771e+10	2.34955e+10	42.6	B	4	0.171612	0.534267	0.00705433	24.5069
2017425	425	徐工机械	2017	2017-12-31	A	0.029589	0.031417	0.031417	0.031417	0.02067	0.021948	0.021948	0.021948	0.042766	0.046198	0.046198	0.046198	1.14007e+09	2.91311e+10	7.19217e+09	4.977e+10	2.57142e+10	42.6	B	4	0.144508	0.516661	0.0391358	24.6307
2018425	425	徐工机械	2018	2018-12-31	A	0.035862	0.039571	0.039571	0.039571	0.033562	0.037032	0.037032	0.037032	0.067753	0.075581	0.075581	0.075581	2.10947e+09	4.441e+10	7.17891e+09	6.12499e+10	3.09094e+10	38.11	B	4	0.117207	0.504644	0.0474998	24.8382
2019425	425	徐工机械	2019	2019-12-31	A	0.052887	0.05901	0.05901	0.05901	0.047164	0.052625	0.052625	0.052625	0.108344	0.113942	0.113942	0.113942	4.08315e+09	5.9176e+10	7.59618e+09	7.72917e+10	4.36455e+10	38.11	B	4	0.0982794	0.564685	0.069	25.0709
2020425	425	徐工机械	2020	2020-12-31	A	0.055906	0.060702	0.060702	0.060702	0.040804	0.044304	0.044304	0.044304	0.109617	0.110465	0.110465	0.110465	4.27485e+09	7.39681e+10	7.97209e+09	9.17972e+10	5.76265e+10	38.11	B	4	0.0868446	0.627759	0.0577931	25.2428
2021425	425	徐工机械	2021	2021-12-31	A	0.057476	0.062668	0.062668	0.062668	0.051325	0.055961	0.055961	0.055961	0.151933	0.158319	0.158319	0.158319	6.18191e+09	8.43276e+10	8.60941e+09	1.10029e+11	7.28599e+10	38.11	BB	5	0.0782467	0.662188	0.0733083	25.424
2022425	425	徐工机械	2022	2022-12-31	A	0.027428	0.028069	0.033686	0.033686	0.024529	0.025102	0.030126	0.030126	0.078578	0.079945	0.093542	0.093542	5082831501	9.38171e+10	1.89563e+10	1.75086e+11	1.20431e+11	20.12	B	4	0.108269	0.687841	0.0541781	25.8885
2015426	426	兴业矿业	2015	2015-12-31	A	0.003456	0.003471	0.003517	0.003517	-0.007095	-0.007125	-0.00722	-0.00722	-0.010705	-0.010535	-0.010597	-0.010597	-7.33318e+06	8.29713e+08	1.34007e+09	4.07425e+09	1.37392e+09	30.51	C	1	0.328913	0.337222	-0.0088382	22.128
2016426	426	兴业矿业	2016	2016-12-31	A	0.020847	0.024965	0.029418	0.029418	0.009137	0.010942	0.012893	0.012893	0.018329	0.023429	0.023576	0.023576	1.49648e+08	8.6571e+08	1.45921e+09	9.76278e+09	4.89592e+09	32.11	C	1	0.149466	0.501488	0.172862	23.0018
2017426	426	兴业矿业	2017	2017-12-31	A	0.100508	0.098237	0.098237	0.098237	0.059322	0.057982	0.057982	0.057982	0.102981	0.108093	0.108093	0.108093	7.6721e+08	2.11144e+09	3.32633e+09	9.33136e+09	3.95601e+09	29.76	C	1	0.356468	0.423948	0.363359	22.9566
2018426	426	兴业矿业	2018	2018-12-31	A	0.033149	0.032427	0.032427	0.032427	-0.019101	-0.018685	-0.018685	-0.018685	-0.033381	-0.032542	-0.032542	-0.032542	1.37483e+08	2.439e+09	2.86211e+09	8.9335e+09	3.82154e+09	29.76	C	1	0.32038	0.427777	0.0563686	22.9131
2019426	426	兴业矿业	2019	2019-12-31	A	0.032335	0.032932	0.032932	0.032932	0.011026	0.011229	0.011229	0.011229	0.019015	0.019491	0.019491	0.019491	1.83392e+08	8.73661e+08	2.91424e+09	9.26939e+09	3.89452e+09	30.27	C	1	0.314394	0.420149	0.209912	22.95
2020426	426	兴业矿业	2020	2020-12-31	A	-0.004551	-0.004563	-0.004563	-0.004563	-0.019738	-0.019787	-0.019787	-0.019787	-0.035659	-0.034919	-0.034919	-0.034919	-1.413e+08	9.40213e+08	3.45069e+09	9.31534e+09	4.15904e+09	30.27	C	1	0.370431	0.446472	-0.150285	22.9549
2021426	426	兴业矿业	2021	2021-12-31	A	0.056674	0.055866	0.055866	0.055866	0.027224	0.026836	0.026836	0.026836	0.045895	0.046828	0.046828	0.046828	3.87583e+08	2.0088e+09	3.47131e+09	9.05363e+09	3.68326e+09	30.27	C	1	0.383417	0.406827	0.192942	22.9264
2022426	426	兴业矿业	2022	2022-12-31	A	0.034438	0.03549	0.03549	0.03549	0.018068	0.01862	0.01862	0.01862	0.031295	0.031828	0.031828	0.031828	2.14746e+08	2.08589e+09	4.03123e+09	9.62398e+09	4.06765e+09	30.27	CC	2	0.418873	0.422657	0.102952	22.9875
2015428	428	华天酒店	2015	2015-12-31	A	0.014769	0.014999	0.014999	0.014999	-0.003674	-0.003732	-0.003732	-0.003732	-0.010267	-0.013391	-0.013391	-0.013391	1.47515e+07	1.19459e+09	3.43191e+09	9.52343e+09	6.11521e+09	32.48	CCC	3	0.360365	0.642123	0.0123485	22.977
2016428	428	华天酒店	2016	2016-12-31	A	-0.016891	-0.016328	-0.016328	-0.016328	-0.049143	-0.047504	-0.047504	-0.047504	-0.147389	-0.137273	-0.137273	-0.137273	-4.18111e+08	1.00378e+09	3.71226e+09	8.90883e+09	5.93841e+09	32.48	CCC	3	0.416694	0.666576	-0.416538	22.9103
2017428	428	华天酒店	2017	2017-12-31	A	0.037016	0.037261	0.037261	0.037261	-0.007831	-0.007883	-0.007883	-0.007883	-0.024244	-0.02402	-0.02402	-0.02402	6.23458e+07	1.06309e+09	3.47072e+09	9.02757e+09	6.11153e+09	32.48	B	4	0.384458	0.676985	0.0586456	22.9235
2018428	428	华天酒店	2018	2018-12-31	A	-0.06135	-0.054426	-0.054426	-0.054426	-0.097033	-0.086081	-0.086081	-0.086081	-0.284531	-0.26006	-0.26006	-0.26006	-4.72304e+08	9.5813e+08	3290017374	7.19645e+09	4.74227e+09	32.48	B	4	0.457173	0.658974	-0.492944	22.6969
2019428	428	华天酒店	2019	2019-12-31	A	0.037423	0.035714	0.035714	0.035714	0.000313	0.000298	0.000298	0.000298	0.000836	0.000837	0.000837	0.000837	6.96533e+06	1.11055e+09	2.98811e+09	6.56765e+09	4.11142e+09	32.48	B	4	0.454975	0.626011	0.00627195	22.6054
2020428	428	华天酒店	2020	2020-12-31	A	-0.064465	-0.062204	-0.062204	-0.062204	-0.097332	-0.093918	-0.093918	-0.093918	-0.324053	-0.277483	-0.277483	-0.277483	-5.91087e+08	5.15378e+08	2.97822e+09	6.12258e+09	4.28361e+09	32.48	B	4	0.486432	0.699642	-1.1469	22.5352
2021428	428	华天酒店	2021	2021-12-31	A	0.038597	0.036972	0.036972	0.036972	0.001259	0.001206	0.001206	0.001206	0.003959	0.003906	0.003906	0.003906	-363095	5.94149e+08	2.41792e+09	5.62812e+09	3.83779e+09	32.48	CCC	3	0.429615	0.681896	-0.000611117	22.451
2022428	428	华天酒店	2022	2022-12-31	A	-0.041031	-0.039783	-0.039783	-0.039783	-0.071362	-0.069192	-0.069192	-0.069192	-0.273068	-0.238115	-0.238115	-0.238115	-3.65503e+08	4.73588e+08	2462245427	5.29591e+09	3.91191e+09	32.48	CCC	3	0.464933	0.738665	-0.771774	22.3902
2015429	429	粤高速A	2015	2015-12-31	A	0.081305	0.079965	0.079965	0.079965	0.044552	0.043818	0.043818	0.043818	0.088021	0.089909	0.089909	0.089909	6.20095e+08	1.5455e+09	6.59111e+09	1.21078e+10	5.97936e+09	40.84	CCC	3	0.54437	0.493845	0.401226	23.2171
2016429	429	粤高速A	2016	2016-12-31	A	0.113699	0.117145	0.129695	0.129695	0.072942	0.075153	0.083204	0.083204	0.132567	0.14691	0.156608	0.156608	1.41445e+09	2.82505e+09	9.28582e+09	1.60724e+10	7.22893e+09	24.55	CCC	3	0.577748	0.449772	0.500682	23.5004
2017429	429	粤高速A	2017	2017-12-31	A	0.129714	0.131508	0.131508	0.131508	0.103504	0.104935	0.104935	0.104935	0.180897	0.186934	0.186934	0.186934	1.83689e+09	3.08906e+09	8.50543e+09	1.65233e+10	7.0692e+09	24.55	B	4	0.514754	0.427832	0.594646	23.528
2018429	429	粤高速A	2018	2018-12-31	A	0.141772	0.14079	0.14079	0.14079	0.116799	0.115989	0.115989	0.115989	0.189457	0.19521	0.19521	0.19521	2.10252e+09	3.21869e+09	7.60005e+09	1.62959e+10	6.24961e+09	24.55	CCC	3	0.466378	0.383508	0.653221	23.5142
2019429	429	粤高速A	2019	2019-12-31	A	0.113278	0.117875	0.117875	0.117875	0.082015	0.085344	0.085344	0.085344	0.141415	0.142838	0.142838	0.142838	1.80124e+09	3.05794e+09	8.9257e+09	1.76745e+10	7.42395e+09	24.56	CCC	3	0.505003	0.420036	0.589039	23.5954
2020429	429	粤高速A	2020	2020-12-31	A	0.104918	0.102534	0.110732	0.110732	0.069088	0.067518	0.072917	0.072917	0.133341	0.119008	0.133222	0.133222	1.86469e+09	3.79035e+09	1.15401e+10	1.97486e+10	9.51626e+09	24.56	CCC	3	0.58435	0.481871	0.491957	23.7063
2021429	429	粤高速A	2021	2021-12-31	A	0.17927	0.175219	0.175219	0.175219	0.128566	0.125661	0.125661	0.125661	0.214362	0.225189	0.225189	0.225189	3.16666e+09	5.28806e+09	1.06393e+10	1.88758e+10	7.55478e+09	24.56	B	4	0.563647	0.400237	0.598832	23.6611
2022429	429	粤高速A	2022	2022-12-31	A	0.124978	0.12942	0.12942	0.12942	0.088546	0.091694	0.091694	0.091694	0.157851	0.158184	0.158184	0.158184	2.34409e+09	4.16863e+09	1.00983e+10	2.02672e+10	8.8983e+09	24.56	B	4	0.498256	0.439049	0.562317	23.7323
2015430	430	张家界	2015	2015-12-31	A	0.190898	0.213946	0.213946	0.213946	0.131	0.146817	0.146817	0.146817	0.186552	0.20577	0.20577	0.20577	1.58035e+08	6.7488e+08	5.63504e+08	8.72799e+08	2.59902e+08	30.02	BB	5	0.645629	0.29778	0.234168	20.5872
2016430	430	张家界	2016	2016-12-31	A	0.053008	0.074294	0.074294	0.074294	0.029568	0.041442	0.041442	0.041442	0.088973	0.093547	0.093547	0.093547	9.24357e+07	5.92183e+08	627056179	2.04417e+09	1.36484e+09	30.02	B	4	0.306754	0.667676	0.156093	21.4383
2017430	430	张家界	2017	2017-12-31	A	0.041129	0.043871	0.043871	0.043871	0.028261	0.030146	0.030146	0.030146	0.04229	0.058936	0.058936	0.058936	8.83877e+07	5.4965e+08	6.06994e+08	2.33621e+09	7.7499e+08	27.83	BB	5	0.25982	0.331729	0.160807	21.5718
2018430	430	张家界	2018	2018-12-31	A	0.015606	0.016122	0.016122	0.016122	0.01001	0.010341	0.010341	0.010341	0.015753	0.015878	0.015878	0.015878	3.91761e+07	4.68394e+08	5.85305e+08	2.49598e+09	9.0986e+08	27.83	B	4	0.234499	0.36453	0.0836391	21.6379
2019430	430	张家界	2019	2019-12-31	A	0.011545	0.01193	0.01193	0.01193	0.004257	0.004399	0.004399	0.004399	0.007085	0.007123	0.007123	0.007123	3.14575e+07	4.25259e+08	5.36633e+08	2.66803e+09	1.06474e+09	27.83	B	4	0.201135	0.399074	0.0739725	21.7046
2020430	430	张家界	2020	2020-12-31	A	-0.036489	-0.037341	-0.037341	-0.037341	-0.03298	-0.03375	-0.03375	-0.03375	-0.060975	-0.05919	-0.05919	-0.05919	-1.04145e+08	1.69197e+08	5.11863e+08	2.79561e+09	1.28353e+09	27.83	B	4	0.183095	0.459123	-0.615526	21.7513
2021430	430	张家界	2021	2021-12-31	A	-0.047723	-0.048106	-0.048106	-0.048106	-0.047583	-0.047965	-0.047965	-0.047965	-0.098865	-0.093894	-0.093894	-0.093894	-1.61366e+08	1.98709e+08	1.22141e+09	2.84086e+09	1.47356e+09	27.83	B	4	0.429944	0.518701	-0.81207	21.7674
2022430	430	张家界	2022	2022-12-31	A	-0.075459	-0.075734	-0.075734	-0.075734	-0.090872	-0.091204	-0.091204	-0.091204	-0.234618	-0.21008	-0.21008	-0.21008	-2.72098e+08	1.32468e+08	1.28648e+09	2.86168e+09	1.7533e+09	27.83	CCC	3	0.449554	0.612681	-2.05407	21.7747
2015488	488	晨鸣纸业	2015	2015-12-31	A	0.038869	0.044965	0.044965	0.044965	0.012544	0.014511	0.014511	0.014511	0.056662	0.061881	0.061881	0.061881	1.10785e+09	2.01926e+10	2.41697e+10	7.79617e+10	6.07028e+10	15.13	B	4	0.310021	0.778623	0.0548641	25.0795
2016488	488	晨鸣纸业	2016	2016-12-31	A	0.049359	0.050691	0.050691	0.050691	0.02458	0.025244	0.025244	0.025244	0.089635	0.101578	0.101578	0.101578	2.0924e+09	2.25669e+10	2.88116e+10	8.22854e+10	5.97205e+10	15.13	B	4	0.350142	0.725773	0.09272	25.1335
2017488	488	晨鸣纸业	2017	2017-12-31	A	0.062994	0.070819	0.070819	0.070819	0.035588	0.040008	0.040008	0.040008	0.124164	0.14228	0.14228	0.14228	4.41847e+09	2.94725e+10	2.82275e+10	1.05625e+11	7.53509e+10	15.13	B	4	0.267242	0.713381	0.149919	25.3832
2018488	488	晨鸣纸业	2018	2018-12-31	A	0.056474	0.056392	0.056392	0.056392	0.024352	0.024317	0.024317	0.024317	0.099133	0.09136	0.09136	0.09136	2.9061e+09	2.88758e+10	2.7914e+10	1.05319e+11	7.9447e+10	15.29	CCC	3	0.265043	0.754349	0.100642	25.3803
2019488	488	晨鸣纸业	2019	2019-12-31	A	0.050679	0.048845	0.048845	0.048845	0.017898	0.01725	0.01725	0.01725	0.066565	0.067161	0.067161	0.067161	1.58367e+09	3.03954e+10	3.44399e+10	9.79589e+10	7.16191e+10	15.33	CCC	3	0.351575	0.731114	0.0521022	25.3078
2020488	488	晨鸣纸业	2020	2020-12-31	A	0.051699	0.049958	0.049958	0.049958	0.020816	0.020115	0.020115	0.020115	0.073883	0.073119	0.073119	0.073119	1.58472e+09	3.07365e+10	3.76517e+10	9.15755e+10	6.57752e+10	15.32	B	4	0.411155	0.718262	0.0515583	25.2404
2021488	488	晨鸣纸业	2021	2021-12-31	A	0.056658	0.053821	0.053821	0.053821	0.025225	0.023962	0.023962	0.023962	0.092682	0.086445	0.086445	0.086445	2.28146e+09	3.30198e+10	3.56535e+10	8.28415e+10	6.02946e+10	15.32	B	4	0.430382	0.727832	0.0690936	25.1402
2022488	488	晨鸣纸业	2022	2022-12-31	A	0.027625	0.027862	0.027866	0.027866	0.003765	0.003797	0.003798	0.003798	0.013375	0.013708	0.013716	0.013716	1.56219e+08	3.20044e+10	3.37977e+10	8.4301e+10	6.05728e+10	15.35	BBB	6	0.400917	0.718529	0.00488117	25.1577
2015498	498	山东路桥	2015	2015-12-31	A	0.056602	0.057682	0.057682	0.057682	0.036262	0.036953	0.036953	0.036953	0.12425	0.132628	0.132628	0.132628	5.28677e+08	7.41869e+09	4.15813e+08	1.04159e+10	7.37607e+09	60.66	CCC	3	0.0399211	0.708156	0.0712628	23.0666
2016498	498	山东路桥	2016	2016-12-31	A	0.044614	0.052722	0.052722	0.052722	0.028649	0.033856	0.033856	0.033856	0.124175	0.132392	0.132392	0.132392	6.00932e+08	8.14765e+09	5.49448e+08	1.50432e+10	1.15725e+10	60.66	CCC	3	0.0365248	0.769289	0.0737552	23.4342
2017498	498	山东路桥	2017	2017-12-31	A	0.04826	0.052077	0.052077	0.052077	0.032784	0.035376	0.035376	0.035376	0.142149	0.153365	0.153365	0.153365	7.69897e+08	1.23847e+10	6.43249e+08	1.76268e+10	1.35615e+10	60.66	B	4	0.0364927	0.769372	0.062165	23.5927
2018498	498	山东路桥	2018	2018-12-31	A	0.042653	0.049089	0.049089	0.049089	0.028341	0.032617	0.032617	0.032617	0.106461	0.129895	0.129895	0.129895	9.05504e+08	1.47684e+10	6.47706e+08	2.38915e+10	1.75314e+10	60.66	B	4	0.0271103	0.733793	0.0613137	23.8968
2019498	498	山东路桥	2019	2019-12-31	A	0.037169	0.041927	0.042596	0.042596	0.025555	0.028826	0.029286	0.029286	0.09929	0.109497	0.112144	0.112144	1.06763e+09	2.32605e+10	9.08404e+08	3.20612e+10	2.38095e+10	60.66	B	4	0.0283334	0.742626	0.045899	24.1909
2020498	498	山东路桥	2020	2020-12-31	A	0.0368	0.043575	0.046522	0.046522	0.026788	0.03172	0.033864	0.033864	0.114429	0.127173	0.139553	0.139553	1.82156e+09	3.44373e+10	2.31855e+09	5.50809e+10	4.21864e+10	46.29	B	4	0.0420935	0.765899	0.0528949	24.7321
2021498	498	山东路桥	2021	2021-12-31	A	0.046523	0.056033	0.056033	0.056033	0.032991	0.039735	0.039735	0.039735	0.137461	0.167197	0.167197	0.167197	3.39367e+09	5.75223e+10	3.23738e+09	8.33869e+10	6.33737e+10	49.84	BB	5	0.0388236	0.759996	0.0589974	25.1468
2022498	498	山东路桥	2022	2022-12-31	A	0.041538	0.045919	0.045919	0.045919	0.030791	0.034039	0.034039	0.034039	0.138245	0.147702	0.147702	0.147702	3.87908e+09	6.50189e+10	3.54335e+09	1.0305e+11	8.00977e+10	49.76	CCC	3	0.0343848	0.777271	0.0596607	25.3585
2015501	501	鄂武商A	2015	2015-12-31	A	0.065248	0.069354	0.069354	0.069354	0.045105	0.047944	0.047944	0.047944	0.193981	0.202916	0.202916	0.202916	1.06872e+09	1.75237e+10	7.35686e+09	1.77533e+10	1.36252e+10	24.09	B	4	0.414394	0.767476	0.0609875	23.5998
2016501	501	鄂武商A	2016	2016-12-31	A	0.07693	0.07701	0.07701	0.07701	0.055819	0.055878	0.055878	0.055878	0.16404	0.195065	0.195065	0.195065	1.29989e+09	1.76896e+10	7.12762e+09	1.77906e+10	1.17368e+10	21.54	B	4	0.400641	0.659722	0.073483	23.6019
2017501	501	鄂武商A	2017	2017-12-31	A	0.09157	0.092156	0.092156	0.092156	0.068887	0.069328	0.069328	0.069328	0.17294	0.187633	0.187633	0.187633	1.63387e+09	1.81221e+10	6.79503e+09	1.80199e+10	1.08421e+10	21.55	B	4	0.377084	0.601671	0.0901592	23.6147
2018501	501	鄂武商A	2018	2018-12-31	A	0.062663	0.070118	0.070118	0.070118	0.045876	0.051334	0.051334	0.051334	0.12728	0.136118	0.136118	0.136118	1.48577e+09	1.77056e+10	6.66679e+09	2.28867e+10	1.46376e+10	21.55	B	4	0.291296	0.639567	0.0839153	23.8538
2019501	501	鄂武商A	2019	2019-12-31	A	0.068957	0.070008	0.070008	0.070008	0.051918	0.052709	0.052709	0.052709	0.128814	0.137959	0.137959	0.137959	1.55109e+09	1.77561e+10	6.46479e+09	2.35951e+10	1.40853e+10	21.55	CC	2	0.273988	0.596956	0.0873552	23.8843
2020501	501	鄂武商A	2020	2020-12-31	A	0.035353	0.034748	0.034748	0.034748	0.024008	0.023597	0.023597	0.023597	0.055211	0.056363	0.056363	0.056363	7.24307e+08	7.63943e+09	6.27792e+09	2.28022e+10	1.28869e+10	21.55	B	4	0.275321	0.565163	0.0948117	23.8501
2021501	501	鄂武商A	2021	2021-12-31	A	0.038559	0.042633	0.042633	0.042633	0.026693	0.029512	0.029512	0.029512	0.070467	0.073076	0.073076	0.073076	1.0069e+09	7.12652e+09	6.1371e+09	2.81884e+10	1.75107e+10	21.55	B	4	0.217717	0.621204	0.14129	24.0622
2022501	501	武商集团	2022	2022-12-31	A	0.018364	0.019161	0.019161	0.019161	0.009911	0.010341	0.010341	0.010341	0.028181	0.028358	0.028358	0.028358	4.49613e+08	6.33716e+09	1.38269e+10	3.07436e+10	1.9931e+10	21.55	B	4	0.449747	0.648298	0.0709487	24.1489
2015502	502	绿景控股	2015	2015-12-31	A	-0.060085	-0.072005	-0.072005	-0.072005	-0.059807	-0.071671	-0.071671	-0.071671	-0.113998	-0.110605	-0.110605	-0.110605	-2.39864e+07	1.97645e+07	3.13542e+07	4.04699e+08	1.92383e+08	22.65	#N/A	#N/A
2016502	502	绿景控股	2016	2016-12-31	A	0.081246	0.09849	0.09849	0.09849	0.067701	0.08207	0.08207	0.08207	0.167762	0.181876	0.181876	0.181876	5.16834e+07	2.99501e+08	2.88946e+07	6.22772e+08	3.71449e+08	22.65	#N/A	#N/A
2017502	502	绿景控股	2017	2017-12-31	A	-0.16788	-0.152474	-0.152474	-0.152474	-0.163631	-0.148615	-0.148615	-0.148615	-0.575861	-0.425426	-0.425426	-0.425426	-8.34469e+07	2.20613e+07	2.30139e+07	5.1808e+08	3.70868e+08	22.65	#N/A	#N/A
2018502	502	绿景控股	2018	2018-12-31	A	0.177711	0.158394	0.158394	0.158394	0.183224	0.163308	0.163308	0.163308	0.34734	0.415964	0.415964	0.415964	7.40614e+07	1.74143e+07	2.23963e+07	4.16494e+08	1.96791e+08	22.65	#N/A	#N/A
2019502	502	绿景控股	2019	2019-12-31	A	-0.045445	-0.033825	-0.033825	-0.033825	-0.0399	-0.029698	-0.029698	-0.029698	-0.046939	-0.045862	-0.045862	-0.045862	-1.60409e+07	1.63187e+07	2.13941e+07	2.46872e+08	3.7019e+07	22.65	#N/A	#N/A
2020502	502	绿景控股	2020	2020-12-31	A	-0.082587	-0.079947	-0.079947	-0.079947	-0.08128	-0.078683	-0.078683	-0.078683	-0.098535	-0.093908	-0.093908	-0.093908	-2.4143e+07	1.47401e+07	2.03293e+07	2.31581e+08	4.05516e+07	22.65	#N/A	#N/A
2021502	502	*ST 绿景	2021	2021-12-31	A	-0.061797	-0.073992	-0.073992	-0.073992	-0.06472	-0.077493	-0.077493	-0.077493	-0.083401	-0.097398	-0.097398	-0.097398	-2.1757e+07	1.72628e+08	7.99972e+07	3.45462e+08	7.73778e+07	22.65	#N/A	#N/A
2015503	503	海虹控股	2015	2015-12-31	A	0.01605	0.016308	0.016308	0.016308	0.006508	0.006613	0.006613	0.006613	0.006989	0.007122	0.007122	0.007122	3.88618e+07	1.93827e+08	7.06336e+07	1.48182e+09	1.01861e+08	27.62	B	4	0.0476669	0.0687405	0.200497	21.1165
2016503	503	海虹控股	2016	2016-12-31	A	0.008429	0.008458	0.008458	0.008458	0.00878	0.008811	0.008811	0.008811	0.009272	0.009382	0.009382	0.009382	2.4903e+07	2.16833e+08	4.70274e+07	1.49227e+09	7.90927e+07	27.69	BB	5	0.031514	0.0530016	0.114849	21.1236
2017503	503	海虹控股	2017	2017-12-31	A	0.014981	0.014758	0.014758	0.014758	-0.000207	-0.000204	-0.000204	-0.000204	-0.000215	-0.000214	-0.000214	-0.000214	6.83605e+06	1.83994e+08	3.9156e+07	1.44856e+09	5.56439e+07	25.74	BB	5	0.027031	0.0384133	0.0371537	21.0938
2018503	503	国新健康	2018	2018-12-31	A	-0.156951	-0.147277	-0.147277	-0.147277	-0.14739	-0.138305	-0.138305	-0.138305	-0.154984	-0.144577	-0.144577	-0.144577	-1.82611e+08	9.548e+07	3.30686e+07	1.28035e+09	6.27346e+07	26.22	B	4	0.0258278	0.048998	-1.91256	20.9704
2019503	503	国新健康	2019	2019-12-31	A	-8.8e-05	-8.9e-05	-8.9e-05	-8.9e-05	0.01187	0.011984	0.011984	0.011984	0.012622	0.012673	0.012673	0.012673	1.60983e+07	1.29913e+08	1.23895e+07	1.30521e+09	7.77267e+07	26.22	B	4	0.00949236	0.0595511	0.123916	20.9896
2020503	503	国新健康	2020	2020-12-31	A	-0.190933	-0.166339	-0.190318	-0.190318	-0.187646	-0.163474	-0.18704	-0.18704	-0.252373	-0.189607	-0.222058	-0.222058	-2.4167e+08	2.07372e+08	1.16517e+07	1.29682e+09	3.32601e+08	26.22	B	4	0.00898485	0.256475	-1.16539	20.9832
2021503	503	国新健康	2021	2021-12-31	A	-0.14757	-0.141374	-0.141374	-0.141374	-0.148554	-0.142317	-0.142317	-0.142317	-0.224995	-0.202259	-0.202259	-0.202259	-1.76397e+08	2.52515e+08	1.09539e+07	1.19231e+09	4.05083e+08	25.98	B	4	0.00918717	0.339746	-0.698559	20.8992
2022503	503	国新健康	2022	2022-12-31	A	-0.07444	-0.0716	-0.0716	-0.0716	-0.076459	-0.073543	-0.073543	-0.073543	-0.118465	-0.112603	-0.112603	-0.112603	-8.45334e+07	3.11079e+08	1.0246e+07	1.1047e+09	3.91708e+08	26	B	4	0.00927492	0.354584	-0.271742	20.8228
2015504	504	南华生物	2015	2015-12-31	A	-0.168429	-0.180269	-0.180269	-0.180269	-0.175406	-0.187736	-0.187736	-0.187736					-2.39624e+07	1.33742e+07	3.4723e+07	1.22757e+08	1.37263e+08	25.58	C	1	0.282859	1.11816	-1.79168	18.6257
2016504	504	*ST 生物	2016	2016-12-31	A	0.119582	0.169912	0.169912	0.169912	0.095945	0.136326	0.136326	0.136326	0.362317	0.885716	0.885716	0.885716	1.40439e+07	6.72514e+07	1.10812e+07	3.01187e+08	2.2143e+08	25.58	C	1
2017504	504	南华生物	2017	2017-12-31	A	-0.067336	-0.077217	-0.077217	-0.077217	-0.089554	-0.102694	-0.102694	-0.102694	-0.282244	-0.348233	-0.348233	-0.348233	-3.58141e+07	6.7393e+07	1.03035e+07	4.04776e+08	2.76344e+08	25.58	CCC	3	0.0254549	0.682708	-0.531422	19.8188
2018504	504	南华生物	2018	2018-12-31	A	-0.07355	-0.067442	-0.067442	-0.067442	-0.111028	-0.101808	-0.101808	-0.101808	-0.353129	-0.322207	-0.322207	-0.322207	-3.46587e+07	9.53817e+07	1.90186e+07	3.42706e+08	2.34955e+08	25.58	CCC	3	0.0554954	0.685587	-0.363368	19.6524
2019504	504	*ST 生物	2019	2019-12-31	A	0.104017	0.091356	0.091356	0.091356	0.068085	0.059798	0.059798	0.059798	0.159619	0.164435	0.164435	0.164435	1.65947e+07	1.34161e+08	1.16546e+07	2.68331e+08	1.53875e+08	25.58	CCC	3
2020504	504	ST 生物	2020	2020-12-31	A	0.040027	0.054	0.054	0.054	0.026316	0.035503	0.035503	0.035503	0.108829	0.117583	0.117583	0.117583	1.89437e+07	1.75565e+08	1.15952e+07	5.5614e+08	4.21659e+08	25.58	B	4
2021504	504	南华生物	2021	2021-12-31	A	-0.024632	-0.026722	-0.026722	-0.026722	-0.05021	-0.05447	-0.05447	-0.05447	-0.300048	-0.270433	-0.270433	-0.270433	-3.0665e+07	1.56618e+08	1.65086e+07	6.59246e+08	5.48926e+08	25.58	BB	5	0.0250416	0.832658	-0.195795	20.3066
2022504	504	南华生物	2022	2022-12-31	A	-0.018032	-0.016453	-0.016453	-0.016453	-0.053812	-0.049099	-0.049099	-0.049099	-0.372557	-0.312943	-0.312943	-0.312943	-2.61493e+07	2.00345e+08	2.03624e+07	5.53065e+08	4.73181e+08	25.58	B	4	0.0368173	0.855561	-0.130521	20.131
2015505	505	珠江控股	2015	2015-12-31	A	0.007055	0.0072	0.0072	0.0072	-0.074147	-0.07567	-0.07567	-0.07567					-1.12529e+08	2.67069e+08	4.09327e+08	1.71444e+09	1.94764e+09	26.36	CCC	3	0.238752	1.13602	-0.421347	21.2624
2016505	505	*ST 珠江	2016	2016-12-31	A	0.154024	0.137678	0.137678	0.137678	0.055923	0.049988	0.049988	0.049988	1.27034				1.26466e+08	9.69141e+08	2.2041e+08	1.38547e+09	1.32448e+09	28.95	CCC	3
2017505	505	珠江控股	2017	2017-12-31	A	0.052063	0.05711	0.084809	0.084809	0.034312	0.037638	0.055892	0.055892	0.080255	0.080921	0.156831	0.156831	2.77973e+08	7.91764e+09	1.33341e+09	6.08238e+09	3.48196e+09	42.06	CC	2	0.219225	0.572467	0.035108	22.5287
2018505	505	京粮控股	2018	2018-12-31	A	0.066257	0.059238	0.059238	0.059238	0.042937	0.038388	0.038388	0.038388	0.074365	0.077627	0.077627	0.077627	2.52555e+08	7.40912e+09	1.2718e+09	4.91715e+09	2.07808e+09	42.06	CC	2	0.258646	0.422619	0.0340871	22.316
2019505	505	京粮控股	2019	2019-12-31	A	0.055984	0.057717	0.057717	0.057717	0.034148	0.035205	0.035205	0.035205	0.059723	0.061281	0.061281	0.061281	2.50641e+08	7.44029e+09	1.21045e+09	5.23127e+09	2.24017e+09	42.06	CCC	3	0.231388	0.428227	0.033687	22.3779
2020505	505	京粮控股	2020	2020-12-31	A	0.053807	0.056093	0.056093	0.056093	0.038491	0.040126	0.040126	0.040126	0.070736	0.071992	0.071992	0.071992	2.86481e+08	8.74175e+09	1.13114e+09	5.6955e+09	2.59633e+09	39.68	CCC	3	0.198603	0.455856	0.0327716	22.4629
2021505	505	京粮控股	2021	2021-12-31	A	0.055669	0.057334	0.057334	0.057334	0.039565	0.040748	0.040748	0.040748	0.072229	0.074628	0.074628	0.074628	3.13746e+08	1.17631e+10	1.12076e+09	6.0466e+09	2.73445e+09	39.68	CCC	3	0.185353	0.452229	0.0266721	22.5228
2022505	505	京粮控股	2022	2022-12-31	A	0.041106	0.041304	0.041304	0.041304	0.026904	0.027033	0.027033	0.027033	0.047434	0.048488	0.048488	0.048488	2.21099e+08	1.28579e+10	1.04745e+09	6.10514e+09	2.64243e+09	39.68	CCC	3	0.171569	0.432821	0.0171956	22.5324
2015506	506	中润资源	2015	2015-12-31	A	0.008447	0.00854	0.00854	0.00854	0.001792	0.001812	0.001812	0.001812	0.003768	0.003773	0.003773	0.003773	4.35562e+07	1.38783e+09	3.67924e+08	3.24035e+09	1.69889e+09	25.08	B	4	0.113545	0.524292	0.0313844	21.8989
2016506	506	中润资源	2016	2016-12-31	A	0.015346	0.015319	0.015319	0.015319	0.003061	0.003056	0.003056	0.003056	0.006267	0.006339	0.006339	0.006339	4.09373e+07	8.12133e+08	4.49163e+08	3.22891e+09	1.65157e+09	25.08	CCC	3	0.139107	0.511496	0.0504071	21.8954
2017506	506	中润资源	2017	2017-12-31	A	-0.156913	-0.138399	-0.138399	-0.138399	-0.18663	-0.16461	-0.16461	-0.16461	-0.440819	-0.358018	-0.358018	-0.358018	-4.70423e+08	7.69082e+08	5.66067e+08	2.54738e+09	1.46889e+09	25.08	B	4	0.222216	0.57663	-0.611668	21.6583
2018506	506	中润资源	2018	2018-12-31	A	0.02349	0.023422	0.023422	0.023422	0.011787	0.011753	0.011753	0.011753	0.026786	0.027227	0.027227	0.027227	1.71637e+07	4.9646e+08	5.66677e+08	2.53276e+09	1.4182e+09	25.08	CC	2	0.223739	0.559942	0.0345722	21.6526
2019506	506	中润资源	2019	2019-12-31	A	0.011294	0.011489	0.011489	0.011489	-0.012259	-0.012471	-0.012471	-0.012471	-0.029382	-0.029107	-0.029107	-0.029107	-7.17439e+07	5.15388e+08	5.34236e+08	2.62188e+09	1.52795e+09	25.08	CC	2	0.20376	0.582766	-0.139204	21.6872
2020506	506	中润资源	2020	2020-12-31	A	-0.163996	-0.154088	-0.154088	-0.154088	-0.209098	-0.196465	-0.196465	-0.196465	-0.846807	-0.582595	-0.582595	-0.582595	-4.76009e+08	4.25054e+08	4.71094e+08	2.32313e+09	1.74949e+09	25.08	C	1	0.202784	0.753075	-1.11988	21.5662
2021506	506	中润资源	2021	2021-12-31	A	-0.029758	-0.025046	-0.025046	-0.025046	-0.081305	-0.068432	-0.068432	-0.068432	-0.341802	-0.281479	-0.281479	-0.281479	-1.05417e+08	9.06438e+08	4.29876e+08	1.68803e+09	1.28649e+09	25.08	C	1	0.254662	0.762127	-0.116298	21.2468
2022506	506	中润资源	2022	2022-12-31	A	0.125511	0.126605	0.126605	0.126605	0.129734	0.130864	0.130864	0.130864	0.331543	0.415105	0.415105	0.415105	2.3767e+08	2.77149e+08	5.27889e+08	1.7177e+09	1.04556e+09	25.08	CC	2	0.307323	0.608697	0.857554	21.2643
2015507	507	珠海港	2015	2015-12-31	A	0.037733	0.03813	0.03813	0.03813	0.014714	0.014869	0.014869	0.014869	0.028787	0.029602	0.029602	0.029602	8.43906e+07	2.02266e+09	2.16375e+09	5.47445e+09	2.67632e+09	25.83	CCC	3	0.395245	0.488875	0.0417226	22.4234
2016507	507	珠海港	2016	2016-12-31	A	0.044488	0.045467	0.045467	0.045467	0.021014	0.021477	0.021477	0.021477	0.041208	0.042068	0.042068	0.042068	1.40872e+08	1.80113e+09	2.53434e+09	5.72102e+09	2.80351e+09	25.83	CCC	3	0.442987	0.490038	0.0782135	22.4674
2017507	507	珠海港	2017	2017-12-31	A	0.053237	0.054125	0.054125	0.054125	0.028042	0.02851	0.02851	0.02851	0.05368	0.055221	0.055221	0.055221	2.0115e+08	1.86064e+09	2.53374e+09	5.9152e+09	2.82518e+09	25.83	CCC	3	0.428343	0.477613	0.108108	22.5008
2018507	507	珠海港	2018	2018-12-31	A	0.053893	0.057082	0.057796	0.057796	0.028223	0.029893	0.030266	0.030266	0.059156	0.060287	0.060764	0.060764	2.60063e+08	2.61496e+09	2.62053e+09	6.83868e+09	3.57598e+09	25.83	CCC	3	0.383192	0.522906	0.0994518	22.6459
2019507	507	珠海港	2019	2019-12-31	A	0.042737	0.049145	0.049145	0.049145	0.026706	0.03071	0.03071	0.03071	0.043689	0.055409	0.055409	0.055409	2.88923e+08	3.32182e+09	2.95003e+09	9.25091e+09	3.59601e+09	29.64	B	4	0.318891	0.38872	0.0869775	22.948
2020507	507	珠海港	2020	2020-12-31	A	0.035979	0.042682	0.042682	0.042682	0.021318	0.025289	0.025289	0.025289	0.049009	0.04991	0.04991	0.04991	3.5769e+08	3.53531e+09	4.93252e+09	1.34873e+10	7.62071e+09	29.64	CCC	3	0.365717	0.56503	0.101176	23.325
2021507	507	珠海港	2021	2021-12-31	A	0.047925	0.054447	0.054447	0.054447	0.029647	0.033681	0.033681	0.033681	0.071102	0.079298	0.079298	0.079298	6.79009e+08	6.38136e+09	5.56717e+09	1.77362e+10	1.03408e+10	29.98	B	4	0.313888	0.583037	0.106405	23.5989
2022507	507	珠海港	2022	2022-12-31	A	0.04022	0.041387	0.043524	0.043524	0.022287	0.022933	0.024118	0.024118	0.050907	0.053477	0.056319	0.056319	5.84683e+08	5.25027e+09	7146059167	2.09109e+10	1.17562e+10	29.98	BBB	6	0.341739	0.562207	0.111362	23.7635
2015509	509	华塑控股	2015	2015-12-31	A	0.055834	0.053088	0.053088	0.053088	0.034955	0.033236	0.033236	0.033236	0.597901	0.872038	0.872038	0.872038	-1.79878e+07	1.76837e+08	1.18272e+08	5.67827e+08	5.3463e+08	24.13	C	1	0.20829	0.941537	-0.10172	20.1573
2016509	509	华塑控股	2016	2016-12-31	A	-0.212275	-0.159447	-0.159447	-0.159447	-0.219049	-0.164535	-0.164535	-0.164535	-3.32032	-2.68482	-2.68482	-2.68482	-1.51524e+07	7.8835e+07	2.02544e+07	3.41522e+08	3.18991e+08	24.13	CC	2	0.0593062	0.934028	-0.192203	19.6489
2017509	509	华塑控股	2017	2017-12-31	A	0.041403	0.039047	0.039047	0.039047	0.040606	0.038295	0.038295	0.038295	0.36292	0.437042	0.437042	0.437042	5.95056e+06	2.24089e+09	1.20378e+07	3.04741e+08	2.70645e+08	24.13	CC	2	0.0395018	0.888114	0.00265545	19.535
2018509	509	华塑控股	2018	2018-12-31	A	-0.225776	-0.182624	-0.182624	-0.182624	-0.245957	-0.198947	-0.198947	-0.198947	-3.35843	-2.06689	-2.06689	-2.06689	-3.8722e+07	1.2091e+09	1.0511e+07	2.06944e+08	1.91788e+08	24.13	CC	2	0.0507918	0.926764	-0.0320253	19.148
2019509	509	华塑控股	2019	2019-12-31	A	-0.760058	-0.655437	-0.655437	-0.655437	-0.787066	-0.678728	-0.678728	-0.678728					-49402442	7.01221e+07	1.45756e+07	1.56866e+08	2.53878e+08	24.13	C	1	0.0929173	1.61844	-0.70452	18.8709
2020509	509	*ST 华塑	2020	2020-12-31	A	0.057134	0.07252	0.07252	0.07252	0.048246	0.061238	0.061238	0.061238	0.087798	0.498694	0.498694	0.498694	2.91937e+07	5.00844e+07	1.18272e+07	2.72487e+08	1.22752e+08	24.13	C	1
2021509	509	*ST 华塑	2021	2021-12-31	A	0.009134	0.012394	0.012394	0.012394	-0.002855	-0.003873	-0.003873	-0.003873	-0.007516	-0.008917	-0.008917	-0.008917	1.89114e+06	2.9459e+08	8.61192e+07	5.74888e+08	3.56534e+08	23.08	C	1
2022509	509	华塑控股	2022	2022-12-31	A	0.035572	0.036688	0.036688	0.036688	0.010779	0.011117	0.011117	0.011117	0.029932	0.030074	0.030074	0.030074	1.81965e+07	8.83751e+08	8.76019e+07	6.12139e+08	3.91704e+08	23.08	CCC	3	0.143108	0.639894	0.0205901	20.2325
2015510	510	*ST 金路	2015	2015-12-31	A	0.038329	0.035337	0.035337	0.035337	0.004238	0.003907	0.003907	0.003907	0.008214	0.008218	0.008218	0.008218	-6.54993e+07	1.62009e+09	1.01316e+09	1.54253e+09	7.46653e+08	10	B	4
2016510	510	金路集团	2016	2016-12-31	A	0.055437	0.051163	0.051163	0.051163	0.041099	0.037931	0.037931	0.037931	0.064102	0.066113	0.066113	0.066113	4.73114e+07	1.53415e+09	9.45023e+08	1.32171e+09	4.74294e+08	10	C	1	0.715003	0.35885	0.0308387	21.0022
2017510	510	金路集团	2017	2017-12-31	A	0.035781	0.038051	0.038051	0.038051	0.028177	0.029965	0.029965	0.029965	0.048257	0.049066	0.049066	0.049066	5.9787e+07	1.72815e+09	9.03003e+08	1.50077e+09	6.2446e+08	13.05	C	1	0.601691	0.416092	0.034596	21.1292
2018510	510	金路集团	2018	2018-12-31	A	0.083243	0.082788	0.082788	0.082788	0.069295	0.068916	0.068916	0.068916	0.107644	0.112303	0.112303	0.112303	1.09607e+08	2.06939e+09	8.57146e+08	1.48447e+09	5.28857e+08	13.05	CC	2	0.577408	0.35626	0.0529657	21.1183
2019510	510	新金路	2019	2019-12-31	A	0.050009	0.052045	0.052045	0.052045	0.040193	0.041829	0.041829	0.041829	0.061635	0.064542	0.064542	0.064542	7.05446e+07	2.31907e+09	8.05512e+08	1.6105e+09	5.60284e+08	13.05	CCC	3	0.500162	0.347894	0.0304194	21.1998
2020510	510	新金路	2020	2020-12-31	A	0.065193	0.06911	0.06911	0.06911	0.041525	0.04402	0.04402	0.04402	0.068883	0.070321	0.070321	0.070321	1.21358e+08	2.20696e+09	9.32974e+08	1.81642e+09	7.21425e+08	10.05	CCC	3	0.513635	0.39717	0.0549886	21.3201
2021510	510	新金路	2021	2021-12-31	A	0.203234	0.221556	0.221556	0.221556	0.139461	0.152033	0.152033	0.152033	0.222789	0.247029	0.247029	0.247029	4.35892e+08	2.9781e+09	9.86099e+08	2.17637e+09	8.14015e+08	8.82	B	4	0.453092	0.374023	0.146366	21.5009
2022510	510	新金路	2022	2022-12-31	A	0.025079	0.025757	0.025757	0.025757	0.005769	0.005925	0.005925	0.005925	0.009081	0.009393	0.009393	0.009393	5.65378e+07	3.03882e+09	1.02584e+09	2.29749e+09	8.37914e+08	8.82	CCC	3	0.446507	0.364708	0.0186052	21.5551
2015511	511	烯碳新材	2015	2015-12-31	A	0.023686	0.024259	0.024259	0.024259	-0.004573	-0.004683	-0.004683	-0.004683	-0.0123	-0.012376	-0.012376	-0.012376	-1.9674e+07	1.11615e+09	2.2055e+06	3.80725e+09	2.39181e+09	11.27	#N/A	#N/A
2016511	511	*ST 烯碳	2016	2016-12-31	A	-0.089569	-0.087488	-0.087581	-0.087581	-0.130415	-0.127385	-0.12752	-0.12752	-0.351739	-0.354591	-0.343457	-0.343457	-3.57778e+08	1.41566e+09	4.87695e+06	3.6419e+09	2.29158e+09	11.27	#N/A	#N/A
2017511	511	*ST 烯碳	2017	2017-12-31	A	0.077353	0.073351	0.073351	0.073351	0.019619	0.018604	0.018604	0.018604	0.066976	0.055724	0.055724	0.055724	1.04337e+08	2.41229e+09	5.24708e+07	3.28359e+09	2.32174e+09	11.27	#N/A	#N/A
2015513	513	丽珠集团	2015	2015-12-31	A	0.103389	0.108598	0.108598	0.108598	0.081654	0.085768	0.085768	0.085768	0.137126	0.148345	0.148345	0.148345	6.92799e+08	6.62052e+09	3.32377e+09	8.07754e+09	3.26764e+09	36.68	CCC	3	0.411482	0.404534	0.104644	22.8124
2016513	513	丽珠集团	2016	2016-12-31	A	0.095968	0.108613	0.108613	0.108613	0.07882	0.089206	0.089206	0.089206	0.116797	0.1393	0.1393	0.1393	8.7648e+08	7.65178e+09	3.34098e+09	1.05293e+10	3.42362e+09	34.2	B	4	0.317304	0.325153	0.114546	23.0774
2017513	513	丽珠集团	2017	2017-12-31	A	0.357656	0.430311	0.430311	0.430311	0.282286	0.33963	0.33963	0.33963	0.399488	0.489409	0.489409	0.489409	5.65781e+09	8.53097e+09	3.32122e+09	1.58977e+10	4.66411e+09	34.2	BB	5	0.208911	0.293382	0.663208	23.4894
2018513	513	丽珠集团	2018	2018-12-31	A	0.066795	0.06988	0.06988	0.06988	0.067769	0.070899	0.070899	0.070899	0.100573	0.102832	0.102832	0.102832	1.2745e+09	8.86066e+09	3217576074	1.74373e+10	5.68747e+09	34.21	CCC	3	0.184522	0.326166	0.143838	23.5819
2019513	513	丽珠集团	2019	2019-12-31	A	0.083818	0.085094	0.085094	0.085094	0.081305	0.082543	0.082543	0.082543	0.119067	0.121671	0.121671	0.121671	1.72985e+09	9.3847e+09	3.1601e+09	1.79765e+10	5.70123e+09	34.2	B	4	0.175791	0.317149	0.184327	23.6123
2020513	513	丽珠集团	2020	2020-12-31	A	0.115867	0.123721	0.123721	0.123721	0.103509	0.110525	0.110525	0.110525	0.156255	0.164484	0.164484	0.164484	2.50045e+09	1.05204e+10	3.30308e+09	2.05908e+10	6.95073e+09	33.84	BB	5	0.160415	0.337565	0.237676	23.7481
2021513	513	丽珠集团	2021	2021-12-31	A	0.097249	0.101281	0.101281	0.101281	0.087257	0.090874	0.090874	0.090874	0.136405	0.13968	0.13968	0.13968	2.26699e+09	1.20639e+10	3.66973e+09	2.23719e+10	8.06089e+09	33.37	BBB	6	0.164033	0.360313	0.187916	23.8311
2022513	513	丽珠集团	2022	2022-12-31	A	0.08292	0.087296	0.087296	0.087296	0.078647	0.082797	0.082797	0.082797	0.130926	0.133725	0.133725	0.133725	2.35056e+09	1.26296e+10	3.96761e+09	2.48648e+10	9.92857e+09	33.09	BBB	6	0.159567	0.399302	0.186115	23.9367
2015514	514	渝开发	2015	2015-12-31	A	0.007452	0.00724	0.00724	0.00724	-0.013679	-0.01329	-0.01329	-0.01329	-0.03024	-0.029993	-0.029993	-0.029993	-6.8611e+07	1.15504e+09	1.54994e+09	7.35816e+09	4.02969e+09	63.19	BB	5	0.210643	0.547649	-0.0594014	22.7191
2016514	514	渝开发	2016	2016-12-31	A	0.029351	0.027717	0.027717	0.027717	0.011755	0.011101	0.011101	0.011101	0.023008	0.023127	0.023127	0.023127	9.46186e+07	6.82626e+08	753189936	6.58203e+09	3.21915e+09	63.19	B	4	0.114431	0.489082	0.13861	22.6076
2017514	514	渝开发	2017	2017-12-31	A	0.029771	0.029137	0.029137	0.029137	0.015616	0.015283	0.015283	0.015283	0.028492	0.028885	0.028885	0.028885	1.32256e+08	1.04085e+09	7.24811e+08	6.30715e+09	2.85041e+09	63.19	BB	5	0.114919	0.451933	0.127065	22.5649
2018514	514	渝开发	2018	2018-12-31	A	0.013819	0.014102	0.014102	0.014102	0.00662	0.006756	0.006756	0.006756	0.012557	0.012571	0.012571	0.012571	4.32974e+07	5.40039e+08	6.97789e+08	6.57079e+09	3.10654e+09	63.19	B	4	0.106195	0.472779	0.0801745	22.6059
2019514	514	渝开发	2019	2019-12-31	A	0.059608	0.059292	0.059292	0.059292	0.041796	0.041575	0.041575	0.041575	0.072756	0.075492	0.075492	0.075492	3.43476e+08	8.65677e+08	6.72015e+08	6.50164e+09	2.76662e+09	63.19	BB	5	0.103361	0.425527	0.396772	22.5953
2020514	514	渝开发	2020	2020-12-31	A	0.025225	0.02726	0.02726	0.02726	0.017689	0.019115	0.019115	0.019115	0.035247	0.035714	0.035714	0.035714	1.56035e+08	6.24012e+08	6.45989e+08	7.64225e+09	3.80696e+09	63.19	BB	5	0.0845286	0.498147	0.250051	22.757
2021514	514	渝开发	2021	2021-12-31	A	0.034523	0.036128	0.036128	0.036128	0.02412	0.025241	0.025241	0.025241	0.05036	0.051527	0.051527	0.051527	2.44238e+08	1.18685e+09	6.18401e+08	8.38767e+09	4.37038e+09	63.19	BB	5	0.0737274	0.521048	0.205786	22.85
2022514	514	渝开发	2022	2022-12-31	A	0.033739	0.031561	0.031561	0.031561	0.021262	0.019889	0.019889	0.019889	0.037692	0.038338	0.038338	0.038338	1.9271e+08	8.95558e+08	5.90627e+08	7.37009e+09	3.21263e+09	63.19	B	4	0.0801384	0.4359	0.215184	22.7207
2015516	516	国际医学	2015	2015-12-31	A	0.063169	0.076051	0.076051	0.076051	0.045356	0.054606	0.054606	0.054606	0.072407	0.097852	0.097852	0.097852	3.13624e+08	3.90037e+09	1.50187e+09	5.31336e+09	1.985e+09	18.88	CCC	3	0.282659	0.373586	0.0804087	22.3935
2016516	516	国际医学	2016	2016-12-31	A	0.049983	0.051095	0.051095	0.051095	0.036235	0.037041	0.037041	0.037041	0.057533	0.058969	0.058969	0.058969	2.62798e+08	3.93068e+09	1.4898e+09	5.55531e+09	2.05655e+09	18.88	B	4	0.268175	0.370194	0.0668582	22.438
2017516	516	国际医学	2017	2017-12-31	A	0.047733	0.048896	0.048896	0.048896	0.033738	0.03456	0.03456	0.03456	0.054201	0.055203	0.055203	0.055203	2.61544e+08	4.0595e+09	1.41644e+09	5.83263e+09	2.20201e+09	18.88	B	4	0.242847	0.377534	0.0644276	22.4867
2018516	516	国际医学	2018	2018-12-31	A	0.416157	0.454251	0.462834	0.462834	0.307032	0.335138	0.341469	0.341469	0.388366	0.472607	0.476948	0.476948	3.05264e+09	2.03935e+09	6.27739e+08	7.30632e+09	1.53014e+09	18.88	CCC	3	0.0859173	0.209426	1.49687	22.712
2019516	516	国际医学	2019	2019-12-31	A	-0.034097	-0.039456	-0.039456	-0.039456	-0.041127	-0.04759	-0.04759	-0.04759	-0.082574	-0.076594	-0.076594	-0.076594	-3.79012e+08	9.90953e+08	4.53592e+09	1.00311e+10	5.03498e+09	18.88	CCC	3	0.452186	0.501937	-0.382472	23.029
2020516	516	国际医学	2020	2020-12-31	A	0.013122	0.014361	0.014361	0.014361	0.002873	0.003145	0.003145	0.003145	0.006921	0.006947	0.006947	0.006947	7.87002e+06	1.60699e+09	6.22905e+09	1.21244e+10	7.09113e+09	18.88	CCC	3	0.513761	0.584864	0.00489738	23.2185
2021516	516	国际医学	2021	2021-12-31	A	-0.055791	-0.058413	-0.058413	-0.058413	-0.063448	-0.06643	-0.06643	-0.06643	-0.158519	-0.16308	-0.16308	-0.16308	-9.06074e+08	2.92113e+09	7.61192e+09	1.33203e+10	7.98879e+09	29.74	CCC	3	0.571454	0.599747	-0.31018	23.3126
2022516	516	国际医学	2022	2022-12-31	A	-0.071767	-0.071616	-0.071616	-0.071616	-0.090118	-0.089928	-0.089928	-0.089928	-0.281202	-0.249489	-0.249489	-0.249489	-1.1326e+09	2.71096e+09	5.68491e+09	1.32642e+10	9.01341e+09	27.96	CCC	3	0.42859	0.679528	-0.417786	23.3083
2015517	517	荣安地产	2015	2015-12-31	A	0.022143	0.025212	0.025212	0.025212	0.013015	0.014818	0.014818	0.014818	0.028501	0.028283	0.028283	0.028283	1.16577e+08	1.12446e+09	5.57758e+06	7.93462e+09	4.31139e+09	47.93	BBB	6	0.000702942	0.543365	0.103674	22.7945
2016517	517	荣安地产	2016	2016-12-31	A	0.027102	0.031616	0.031616	0.031616	0.013409	0.015643	0.015643	0.015643	0.040508	0.040805	0.040805	0.040805	1.97047e+08	1.72764e+09	5.05589e+06	1.11066e+10	7.42999e+09	47.93	BB	5	0.000455214	0.668969	0.114056	23.1308
2017517	517	荣安地产	2017	2017-12-31	A	0.057685	0.062642	0.062642	0.062642	0.041041	0.044568	0.044568	0.044568	0.12779	0.136851	0.136851	0.136851	6.55743e+08	4.26422e+09	6.62554e+06	1.31952e+10	8.95744e+09	47.93	BB	5	0.000502118	0.678841	0.153778	23.3031
2018517	517	荣安地产	2018	2018-12-31	A	0.032894	0.042646	0.042646	0.042646	0.022543	0.029226	0.029226	0.029226	0.11495	0.121725	0.121725	0.121725	7.11016e+08	3.96777e+09	1.01919e+07	2.43159e+10	1.95473e+10	47.93	BB	5	0.000419144	0.803889	0.179198	23.9144
2019517	517	荣安地产	2019	2019-12-31	A	0.056669	0.070497	0.070497	0.070497	0.043884	0.054592	0.054592	0.054592	0.260179	0.304914	0.304914	0.304914	2.13801e+09	6.66258e+09	2.41716e+07	4.00127e+10	3.32638e+10	47.93	BB	5	0.0006041	0.831331	0.320898	24.4125
2020517	517	荣安地产	2020	2020-12-31	A	0.034518	0.043407	0.043407	0.043407	0.026233	0.032988	0.032988	0.032988	0.168794	0.205746	0.205746	0.205746	2.29311e+09	1.11777e+10	2.25671e+07	6.7768e+10	5.7236e+10	47.93	BB	5	0.000333005	0.844589	0.20515	24.9394
2021517	517	荣安地产	2021	2021-12-31	A	0.021692	0.023937	0.023937	0.023937	0.013899	0.015338	0.015338	0.015338	0.078329	0.091529	0.091529	0.091529	1.65481e+09	1.81814e+10	2.16772e+07	8.34115e+10	6.86103e+10	47.93	B	4	0.000259882	0.822551	0.0910169	25.1471
2022517	517	荣安地产	2022	2022-12-31	A	0.018401	0.017219	0.017219	0.017219	0.011198	0.010478	0.010478	0.010478	0.076125	0.064186	0.064186	0.064186	1.26456e+09	1.41572e+10	2.7739e+07	7.33368e+10	6.25489e+10	47.93	B	4	0.000378241	0.852899	0.0893229	25.0183
2015518	518	四环生物	2015	2015-12-31	A	-0.107287	-0.108354	-0.108354	-0.108354	-0.13529	-0.136637	-0.136637	-0.136637	-0.185486	-0.169744	-0.169744	-0.169744	-1.08653e+08	2.37844e+08	2.61942e+08	8.34528e+08	2.25839e+08	6.25	B	4	0.313881	0.270619	-0.456827	20.5424
2016518	518	四环生物	2016	2016-12-31	A	0.025638	0.028169	0.028169	0.028169	0.005513	0.006057	0.006057	0.006057	0.009178	0.009196	0.009196	0.009196	-1.01742e+06	3.27313e+08	2.38815e+08	1.01736e+09	4.06263e+08	8.6	CCC	3	0.234741	0.399331	-0.0031084	20.7405
2017518	518	四环生物	2017	2017-12-31	A	0.020072	0.019189	0.019189	0.019189	0.011432	0.010929	0.010929	0.010929	0.015766	0.016555	0.016555	0.016555	1.8504e+07	3.46055e+08	7.33762e+07	9.31628e+08	2.56083e+08	14	CC	2	0.0787612	0.274877	0.0534714	20.6524
2018518	518	四环生物	2018	2018-12-31	A	-0.029756	-0.029664	-0.029664	-0.029664	-0.032096	-0.031996	-0.031996	-0.031996	-0.04623	-0.045082	-0.045082	-0.045082	-2.88079e+07	3.95514e+08	8.32525e+07	9.25876e+08	2.83074e+08	14	CCC	3	0.0899176	0.305737	-0.0728365	20.6463
2019518	518	四环生物	2019	2019-12-31	A	0.033902	0.033717	0.033717	0.033717	0.019104	0.019	0.019	0.019	0.026497	0.026853	0.026853	0.026853	2.80651e+07	4.17878e+08	8.093e+07	9.15826e+08	2.55512e+08	14	CC	2	0.0883683	0.278996	0.067161	20.6353
2020518	518	四环生物	2020	2020-12-31	A	0.045406	0.043001	0.043001	0.043001	0.033576	0.031798	0.031798	0.031798	0.040372	0.041114	0.041114	0.041114	3.98465e+07	5.05399e+08	7.17719e+07	8.23708e+08	1.3866e+08	14	CC	2	0.0871327	0.168336	0.0788416	20.5293
2021518	518	四环生物	2021	2021-12-31	A	-0.041869	-0.041239	-0.041239	-0.041239	-0.047881	-0.047161	-0.047161	-0.047161	-0.059173	-0.057472	-0.057472	-0.057472	-3.54594e+07	3.50962e+08	5.76795e+07	7.99312e+08	1.52536e+08	14	C	1	0.0721615	0.190834	-0.101035	20.4993
2022518	518	四环生物	2022	2022-12-31	A	-0.070456	-0.06765	-0.06765	-0.06765	-0.072189	-0.069314	-0.069314	-0.069314	-0.089775	-0.085918	-0.085918	-0.085918	-5.41574e+07	2.70149e+08	5.15127e+07	7.38078e+08	1.44583e+08	14.32	CCC	3	0.069793	0.195891	-0.200472	20.4196
2015519	519	江南红箭	2015	2015-12-31	A	0.055489	0.056853	0.056853	0.056853	0.043789	0.044865	0.044865	0.044865	0.054196	0.055384	0.055384	0.055384	2.62832e+08	1.52952e+09	1.801e+09	5.1557e+09	9.90018e+08	36.04	B	4	0.349322	0.192024	0.17184	22.3634
2016519	519	江南红箭	2016	2016-12-31	A	0.018896	0.021286	0.025153	0.025153	0.015138	0.017053	0.020151	0.020151	0.021092	0.024176	0.026943	0.026943	1.46885e+08	3.80091e+09	2.53948e+09	1.02607e+10	2.89656e+09	33.68	B	4	0.247496	0.282296	0.0386448	23.0516
2017519	519	中兵红箭	2017	2017-12-31	A	0.014872	0.014476	0.014476	0.014476	0.012361	0.012032	0.012032	0.012032	0.015976	0.016151	0.016151	0.016151	1.71427e+08	4.77537e+09	2.43424e+09	9.72862e+09	2.20122e+09	23.3	CCC	3	0.250214	0.226262	0.0358981	22.9983
2018519	519	中兵红箭	2018	2018-12-31	A	0.038053	0.039363	0.039363	0.039363	0.033357	0.034506	0.034506	0.034506	0.044221	0.045183	0.045183	0.045183	4.18358e+08	4.95359e+09	2.22159e+09	1.04225e+10	2.56066e+09	23.3	CC	2	0.213153	0.245685	0.0844555	23.0672
2019519	519	中兵红箭	2019	2019-12-31	A	0.024682	0.02536	0.02536	0.02536	0.023178	0.023815	0.023815	0.023815	0.031169	0.031803	0.031803	0.031803	3.30053e+08	5.32163e+09	2.20655e+09	1.10112e+10	2.82312e+09	22.97	CC	2	0.200391	0.256386	0.062021	23.1222
2020519	519	中兵红箭	2020	2020-12-31	A	0.027719	0.029101	0.029101	0.029101	0.022567	0.023692	0.023692	0.023692	0.032235	0.03287	0.03287	0.03287	4.14954e+08	6.46302e+09	2.50577e+09	1.21667e+10	3.64915e+09	18.97	CCC	3	0.205953	0.29993	0.0642044	23.222
2021519	519	中兵红箭	2021	2021-12-31	A	0.038815	0.041577	0.041577	0.041577	0.034591	0.037052	0.037052	0.037052	0.053861	0.055377	0.055377	0.055377	6.28175e+08	7.51366e+09	2.7892e+09	1.40308e+10	5.01982e+09	15.97	B	4	0.198792	0.357772	0.0836044	23.3645
2022519	519	中兵红箭	2022	2022-12-31	A	0.058422	0.060379	0.060379	0.060379	0.054593	0.056422	0.056422	0.056422	0.083992	0.087309	0.087309	0.087309	9.48953e+08	6.71359e+09	2.99896e+09	1.50032e+10	5.25145e+09	15.97	B	4	0.199888	0.350022	0.141348	23.4315
2015520	520	长航凤凰	2015	2015-12-31	A	0.244533	0.244369	0.244369	0.244369	0.239819	0.239659	0.239659	0.239659	0.480602	0.642728	0.642728	0.642728	1.53309e+07	7.6999e+08	1.15485e+08	5.13333e+08	2.57181e+08	17.89	CC	2	0.22497	0.501002	0.0199105	20.0564
2016520	520	长航凤凰	2016	2016-12-31	A	0.025813	0.026171	0.026171	0.026171	0.01841	0.018665	0.018665	0.018665	0.036551	0.037229	0.037229	0.037229	1.72406e+07	7.12101e+08	9.17541e+07	5.27783e+08	2.61956e+08	17.89	CC	2	0.173848	0.496333	0.0242109	20.0842
2017520	520	长航凤凰	2017	2017-12-31	A	0.108243	0.107538	0.107538	0.107538	0.097552	0.096916	0.096916	0.096916	0.160246	0.17435	0.17435	0.17435	4.18306e+07	8.32432e+08	6.08347e+07	5.20952e+08	2.03816e+08	17.89	CC	2	0.116776	0.391237	0.0502511	20.0712
2018520	520	长航凤凰	2018	2018-12-31	A	0.125361	0.13716	0.13716	0.13716	0.097289	0.106446	0.106446	0.106446	0.161988	0.176149	0.176149	0.176149	7.59326e+07	8.4054e+08	3.32541e+08	6.2921e+08	2.51312e+08	17.89	CC	2	0.528506	0.399409	0.0903379	20.26
2019520	520	长航凤凰	2019	2019-12-31	A	0.057449	0.057142	0.057142	0.057142	0.051635	0.051359	0.051359	0.051359	0.078602	0.081703	0.081703	0.081703	3.40233e+07	7.92432e+08	3.52654e+08	6.22516e+08	2.13576e+08	17.89	CC	2	0.566498	0.343084	0.0429353	20.2493
2020520	520	长航凤凰	2020	2020-12-31	A	0.029112	0.029368	0.029368	0.029368	0.016619	0.016765	0.016765	0.016765	0.025016	0.025376	0.025376	0.025376	1.38504e+07	7.15103e+08	4.1875e+08	6.33572e+08	2.12684e+08	17.89	CC	2	0.660936	0.33569	0.0193683	20.2669
2021520	520	长航凤凰	2021	2021-12-31	A	0.157215	0.176002	0.176002	0.176002	0.119403	0.133672	0.133672	0.133672	0.185576	0.204824	0.204824	0.204824	1.27539e+08	9.34885e+08	5.0596e+08	8.05545e+08	2.8724e+08	17.07	CCC	3	0.628097	0.356578	0.136422	20.507
2022520	520	长航凤凰	2022	2022-12-31	A	0.067444	0.066047	0.066047	0.066047	0.046873	0.045903	0.045903	0.045903	0.065426	0.067587	0.067587	0.067587	3.91459e+07	1.04207e+09	4.82837e+08	7.72861e+08	2.1916e+08	17.11	B	4	0.62474	0.283571	0.0375656	20.4656
2015521	521	美菱电器	2015	2015-12-31	A	-0.007621	-0.007645	-0.007645	-0.007645	0.002341	0.002348	0.002348	0.002348	0.006205	0.006188	0.006188	0.006188	1.03565e+08	1.04158e+10	1.22083e+09	9.06622e+09	5.64641e+09	21.58	BB	5	0.134657	0.622796	0.00994308	22.9278
2016521	521	美菱电器	2016	2016-12-31	A	0.008741	0.010056	0.010136	0.010136	0.017603	0.02025	0.020411	0.020411	0.042618	0.050743	0.051286	0.051286	1.97245e+08	1.25267e+10	1.20409e+09	1.25076e+10	7.34149e+09	22.47	B	4	0.0962692	0.586964	0.015746	23.2496
2017521	521	美菱电器	2017	2017-12-31	A	0.001439	0.001613	0.001613	0.001613	0.002261	0.002536	0.002536	0.002536	0.006999	0.006993	0.006993	0.006993	5.11661e+07	1.67974e+10	1.43943e+09	1.59615e+10	1.08043e+10	22.47	B	4	0.0901811	0.676899	0.00304607	23.4934
2018521	521	长虹美菱	2018	2018-12-31	A	-0.000319	-0.000315	-0.000315	-0.000315	0.002241	0.002213	0.002213	0.002213	0.006791	0.006777	0.006777	0.006777	4.9124e+07	1.74902e+10	1.73396e+09	1.55618e+10	1.04263e+10	23.58	B	4	0.111424	0.66999	0.00280866	23.4681
2019521	521	长虹美菱	2019	2019-12-31	A	0.003912	0.003734	0.003734	0.003734	0.003064	0.002924	0.002924	0.002924	0.008512	0.008492	0.008492	0.008492	6.87081e+07	1.65533e+10	2.18057e+09	1.42022e+10	9.09026e+09	23.79	CCC	3	0.153537	0.640058	0.00415073	23.3767
2020521	521	长虹美菱	2020	2020-12-31	A	-0.005676	-0.006032	-0.006032	-0.006032	-0.004913	-0.005222	-0.005222	-0.005222	-0.015945	-0.015708	-0.015708	-0.015708	-8.67023e+07	1.53881e+10	2.39186e+09	1.61034e+10	1.11413e+10	23.79	CCC	3	0.148532	0.69186	-0.00563439	23.5023
2021521	521	长虹美菱	2021	2021-12-31	A	0.002048	0.001988	0.001988	0.001988	0.005733	0.005566	0.005566	0.005566	0.017437	0.017494	0.017494	0.017494	8.46476e+07	1.8033e+10	2.30312e+09	1.51905e+10	1.01957e+10	23.79	CCC	3	0.151616	0.671189	0.00469405	23.4439
2022521	521	长虹美菱	2022	2022-12-31	A	0.014287	0.014746	0.014746	0.014746	0.017104	0.017655	0.017655	0.017655	0.050026	0.052611	0.052611	0.052611	2.85902e+08	2.02152e+10	2.22955e+09	1.62004e+10	1.06613e+10	24.12	B	4	0.137624	0.658092	0.0141429	23.5083
2015523	523	广州浪奇	2015	2015-12-31	A	0.020173	0.021781	0.021772	0.021772	0.008405	0.009075	0.009072	0.009072	0.026937	0.02725	0.02725	0.02725	2.96113e+07	7.57042e+09	4.46646e+08	3.52994e+09	2.42846e+09	35.23	B	4	0.126531	0.68796	0.00391144	21.9845
2016523	523	广州浪奇	2016	2016-12-31	A	0.0187	0.020255	0.020255	0.020255	0.00935	0.010128	0.010128	0.010128	0.021843	0.027016	0.027016	0.027016	4.17587e+07	9.84907e+09	4.6379e+08	4.17027e+09	2.38519e+09	30.04	B	4	0.111213	0.571952	0.00423986	22.1512
2017523	523	广州浪奇	2017	2017-12-31	A	0.022011	0.023585	0.023585	0.023585	0.007023	0.007525	0.007525	0.007525	0.018369	0.018648	0.018648	0.018648	4.55775e+07	1.1811e+10	4.37682e+08	4.81264e+09	2.97264e+09	30.04	BB	5	0.0909443	0.617673	0.00385891	22.2945
2018523	523	广州浪奇	2018	2018-12-31	A	-0.020849	-0.023494	-0.023494	-0.023494	-0.029572	-0.033324	-0.033324	-0.033324	-0.110434	-0.105243	-0.104865	-0.104865	-2.1688e+08	5.73989e+09	4.15156e+08	6.21165e+09	4.54831e+09	30.04	B	4	0.066835	0.732223	-0.0377847	22.5497
2019523	523	广州浪奇	2019	2019-12-31	A	0.001895	0.001941	0.002035	0.002035	-0.01529	-0.015661	-0.016424	-0.016424	-0.073343	-0.062749	-0.069615	-0.069615	-1.29674e+08	5.74606e+09	5.87386e+08	7.20649e+09	5.7041e+09	31.04	CCC	3	0.0815079	0.791522	-0.0225675	22.6982
2020523	523	广州浪奇	2020	2020-12-31	A	-1.20193	-0.770488	-0.770488	-0.770488	-1.39516	-0.894354	-0.894354	-0.894354					-4.22038e+09	3.31521e+09	5.62808e+08	3.39941e+09	6.65115e+09	31.04	B	4	0.16556	1.95656	-1.27304	21.9469
2021523	523	*ST 浪奇	2021	2021-12-31	A	0.721492	0.639714	0.639714	0.639714	0.529853	0.469797	0.469797	0.469797	1.40216				2.01477e+09	2.58555e+09	7.94575e+08	2.70725e+09	1.68422e+09	30.86	CC	2
2022523	523	广州浪奇	2022	2022-12-31	A	-0.028831	-0.026729	-0.026729	-0.026729	-0.030586	-0.028355	-0.028355	-0.028355	-0.073707	-0.071772	-0.071772	-0.071772	-6.02592e+07	2.4882e+09	7.38977e+08	2.33919e+09	1.36851e+09	18.34	CCC	3	0.315911	0.585034	-0.024218	21.5731
2015524	524	岭南控股	2015	2015-12-31	A	0.061464	0.063825	0.063825	0.063825	0.046514	0.048301	0.048301	0.048301	0.063678	0.067078	0.067078	0.067078	4.701e+07	3.0582e+08	3.40948e+08	8.43433e+08	2.27334e+08	37.19	B	4	0.404239	0.269534	0.153718	20.553
2016524	524	岭南控股	2016	2016-12-31	A	0.052267	0.05256	0.05256	0.05256	0.035894	0.036095	0.036095	0.036095	0.049122	0.049405	0.049405	0.049405	3.54243e+07	3.02777e+08	3.22268e+08	8.52935e+08	2.29694e+08	37.19	BB	5	0.377834	0.269299	0.116998	20.5642
2017524	524	岭南控股	2017	2017-12-31	A	0.060931	0.069767	0.102218	0.102218	0.041727	0.047778	0.070001	0.070001	0.071849	0.091706	0.115718	0.115718	2.47179e+08	6.39203e+09	5.68635e+08	4.43805e+09	1.86062e+09	44.41	B	4	0.128127	0.419242	0.03867	22.2135
2018524	524	岭南控股	2018	2018-12-31	A	0.06866	0.069765	0.069765	0.069765	0.04756	0.048325	0.048325	0.048325	0.083767	0.084167	0.084167	0.084167	2.90861e+08	7.07787e+09	5.45631e+08	4.58324e+09	1.98106e+09	44.6	BB	5	0.119049	0.432239	0.0410944	22.2457
2019524	524	岭南控股	2019	2019-12-31	A	0.078862	0.080427	0.080427	0.080427	0.060548	0.06175	0.06175	0.06175	0.105381	0.1081	0.1081	0.1081	3.83205e+08	7.9721e+09	5.87703e+08	4.76883e+09	2.02884e+09	44.6	BB	5	0.123239	0.425437	0.0480683	22.2854
2020524	524	岭南控股	2020	2020-12-31	A	-0.098851	-0.08394	-0.08394	-0.08394	-0.07438	-0.06316	-0.06316	-0.06316	-0.109599	-0.102075	-0.102075	-0.102075	-3.13421e+08	1.87756e+09	5.37877e+08	3.51868e+09	1.13071e+09	45.12	BB	5	0.152863	0.321346	-0.166929	21.9814
2021524	524	岭南控股	2021	2021-12-31	A	-0.057538	-0.054245	-0.054245	-0.054245	-0.046091	-0.043453	-0.043453	-0.043453	-0.064337	-0.062393	-0.062393	-0.062393	-1.53965e+08	1.52632e+09	5.16963e+08	3.13777e+09	8.89906e+08	45.12	B	4	0.164755	0.283611	-0.100873	21.8668
2022524	524	岭南控股	2022	2022-12-31	A	-0.075964	-0.074087	-0.074087	-0.074087	-0.063859	-0.062282	-0.062282	-0.062282	-0.092625	-0.088563	-0.088563	-0.088563	-2.01709e+08	1.03455e+09	4.85227e+08	2.98648e+09	9.27501e+08	45.12	CCC	3	0.162475	0.310567	-0.194971	21.8174
2015526	526	银润投资	2015	2015-12-31	A	-0.030547	-0.038214	-0.038214	-0.038214	-0.040184	-0.050269	-0.050269	-0.050269	-0.093486	-0.089311	-0.089311	-0.089311	-1.01244e+07	2.50654e+07	7.74868e+07	3.35359e+08	1.91208e+08	28.52	CCC	3	0.231056	0.570159	-0.40392	19.6307
2016526	526	紫光学大	2016	2016-12-31	A	-0.017538	-0.031962	-0.031962	-0.031962	-0.029316	-0.053426	-0.053426	-0.053426	-2.25566	-1.06829	-1.06829	-1.06829	-1.12773e+08	1.30685e+09	1.47694e+08	3.44139e+09	3.39666e+09	15.59	C	1	0.0429169	0.987003	-0.0862933	21.9591
2017526	526	*ST 紫学	2017	2017-12-31	A	0.043604	0.044496	0.044496	0.044496	0.006298	0.006427	0.006427	0.006427	0.344682	0.409667	0.409667	0.409667	7.89559e+07	2.81159e+09	1.51106e+08	3.58513e+09	3.51962e+09	15.59	C	1
2018526	526	紫光学大	2018	2018-12-31	A	0.035584	0.035913	0.035913	0.035913	0.00281	0.002836	0.002836	0.002836	0.135252	0.145176	0.145176	0.145176	5.9415e+07	2892795413	1.47429e+08	3.65195e+09	3.57607e+09	15.59	C	1	0.04037	0.979221	0.0205389	22.0185
2019526	526	紫光学大	2019	2019-12-31	A	0.034544	0.034279	0.034279	0.034279	0.003424	0.003398	0.003398	0.003398	0.135266	0.147551	0.147551	0.147551	4.77822e+07	2.99194e+09	1.35881e+08	3.59629e+09	3.50525e+09	15.59	CC	2	0.0377837	0.974683	0.0159703	22.0032
2020526	526	紫光学大	2020	2020-12-31	A	0.044302	0.043796	0.043796	0.043796	0.012169	0.01203	0.01203	0.01203	0.324033	0.383544	0.383544	0.383544	8.14586e+07	2.42988e+09	1.93042e+08	3.51511e+09	3.3831e+09	15.59	CCC	3	0.0549176	0.962444	0.0335237	21.9803
2021526	526	学大教育	2021	2021-12-31	A	-0.121699	-0.120798	-0.120798	-0.120798	-0.155571	-0.154419	-0.154419	-0.154419	-1.29682	-1.96826	-1.96826	-1.96826	-4.84089e+08	2.52943e+09	1.77278e+08	3.46343e+09	3.04795e+09	12.74	CCC	3	0.0511857	0.880037	-0.191383	21.9655
2022526	526	学大教育	2022	2022-12-31	A	0.037759	0.036156	0.036156	0.036156	0.002612	0.002501	0.002501	0.002501	0.019634	0.019816	0.019816	0.019816	6.26428e+07	1.79761e+09	1.70647e+08	3.18129e+09	2.75803e+09	13.74	B	4	0.0536409	0.866953	0.0348477	21.8806
2015528	528	柳工	2015	2015-12-31	A	0.01123	0.011117	0.011117	0.011117	0.001019	0.001008	0.001008	0.001008	0.002331	0.002303	0.002303	0.002303	-1.14204e+08	6.65582e+09	2.42772e+09	2.03844e+10	1.14779e+10	34.98	BB	5	0.119097	0.563075	-0.0171585	23.738
2016528	528	柳工	2016	2016-12-31	A	0.010697	0.010749	0.010749	0.010749	0.002311	0.002322	0.002322	0.002322	0.005377	0.005359	0.005359	0.005359	-7.56444e+07	7.0054e+09	2.46675e+09	2.05841e+10	1.17367e+10	34.98	BB	5	0.119838	0.570183	-0.010798	23.7478
2017528	528	柳工	2017	2017-12-31	A	0.023485	0.024082	0.024082	0.024082	0.014879	0.015257	0.015257	0.015257	0.035346	0.035877	0.035877	0.035877	4.44542e+08	1.12642e+10	2.47478e+09	2.16581e+10	1.2541e+10	34.98	BB	5	0.114266	0.579048	0.039465	23.7986
2018528	528	柳工	2018	2018-12-31	A	0.045396	0.048458	0.049715	0.049715	0.032083	0.034247	0.035135	0.035135	0.083285	0.083674	0.087534	0.087534	1.02238e+09	1.80848e+10	2.72627e+09	2.6212e+10	1.61145e+10	34.98	BBB	6	0.104009	0.614775	0.0565323	23.9895
2019528	528	柳工	2019	2019-12-31	A	0.046796	0.049842	0.049842	0.049842	0.03596	0.0383	0.0383	0.0383	0.099147	0.102619	0.102619	0.102619	1.3097e+09	1.91773e+10	2.88028e+09	2.98614e+10	1.90308e+10	34.67	BBB	6	0.0964551	0.637307	0.0682942	24.1198
2020528	528	柳工	2020	2020-12-31	A	0.05465	0.0582	0.0582	0.0582	0.039561	0.042131	0.042131	0.042131	0.112945	0.11832	0.11832	0.11832	1.56985e+09	2.30026e+10	3.06816e+09	3.40105e+10	2.20977e+10	34.67	BBB	6	0.0902123	0.649732	0.0682466	24.2499
2021528	528	柳工	2021	2021-12-31	A	0.033754	0.033515	0.036667	0.036667	0.025171	0.024993	0.027343	0.027343	0.063049	0.064011	0.072554	0.072554	1.23258e+09	2.87007e+10	4.30197e+09	4.04332e+10	2.42909e+10	34.68	BBB	6	0.106397	0.600767	0.0429459	24.4229
2022528	528	柳工	2022	2022-12-31	A	0.020473	0.020919	0.020925	0.020925	0.015307	0.015641	0.015645	0.015645	0.037663	0.038806	0.038831	0.038831	7.68136e+08	2.64797e+10	4.90182e+09	4.2258e+10	2.50832e+10	25.87	B	4	0.115997	0.593573	0.0290085	24.4671
2015529	529	广弘控股	2015	2015-12-31	A	0.063553	0.063077	0.063077	0.063077	0.051272	0.050888	0.050888	0.050888	0.064744	0.06691	0.06691	0.06691	8.59579e+07	1.92716e+09	1.73112e+08	1.45104e+09	3.01921e+08	51.26	B	4	0.119302	0.208073	0.0446034	21.0955
2016529	529	广弘控股	2016	2016-12-31	A	0.088588	0.092203	0.092582	0.092582	0.067765	0.07053	0.070819	0.070819	0.086294	0.089447	0.089821	0.089821	1.31722e+08	2.0675e+09	1.76442e+08	1.58804e+09	3.40994e+08	51.5	B	4	0.111106	0.214726	0.0637106	21.1858
2017529	529	广弘控股	2017	2017-12-31	A	0.089771	0.10102	0.10102	0.10102	0.076302	0.085863	0.085863	0.085863	0.10774	0.115733	0.115733	0.115733	1.9813e+08	2.30588e+09	1.69592e+08	2.04306e+09	5.96163e+08	51.5	B	4	0.0830091	0.291799	0.0859236	21.4377
2018529	529	广弘控股	2018	2018-12-31	A	0.097572	0.099107	0.099107	0.099107	0.090766	0.092194	0.092194	0.092194	0.122024	0.126937	0.126937	0.126937	2.47164e+08	2.49875e+09	173995489	2.1084e+09	5.40095e+08	51.5	B	4	0.082525	0.256164	0.0989152	21.4692
2019529	529	广弘控股	2019	2019-12-31	A	0.120119	0.131912	0.131912	0.131912	0.111579	0.122533	0.122533	0.122533	0.159801	0.170469	0.170469	0.170469	3.46166e+08	3.01928e+09	1.65115e+08	2.56745e+09	7.74763e+08	51.5	B	4	0.0643107	0.301763	0.114652	21.6662
2020529	529	广弘控股	2020	2020-12-31	A	0.094113	0.111496	0.111496	0.111496	0.090507	0.107224	0.107224	0.107224	0.165172	0.176002	0.176002	0.176002	3.84688e+08	3.39467e+09	1.55215e+08	3.73075e+09	1.68646e+09	51.5	CCC	3	0.0416042	0.452043	0.113321	22.0399
2021529	529	广弘控股	2021	2021-12-31	A	0.086376	0.094781	0.096402	0.096402	0.081687	0.089635	0.091168	0.091168	0.159063	0.168335	0.172421	0.172421	4.41553e+08	3.63771e+09	1.97909e+08	4.71056e+09	2.29146e+09	51.5	CC	2	0.0420138	0.486451	0.121382	22.2731
2022529	529	广弘控股	2022	2022-12-31	A	0.202586	0.222206	0.222284	0.222284	0.16431	0.180223	0.180286	0.180286	0.308865	0.344453	0.34428	0.34428	1.21052e+09	3.4179e+09	3.06219e+08	5.72524e+09	2.67952e+09	54.61	CCC	3	0.0534858	0.468019	0.354172	22.4682
2015530	530	大冷股份	2015	2015-12-31	A	0.033332	0.038136	0.038136	0.038136	0.032141	0.036773	0.036773	0.036773	0.04835	0.05493	0.05493	0.05493	1.29594e+08	1.60752e+09	4.49907e+08	4.0825e+09	1.36863e+09	21.34	B	4	0.110204	0.335244	0.0806176	22.13
2016530	530	大冷股份	2016	2016-12-31	A	0.038682	0.042527	0.042527	0.042527	0.036506	0.040134	0.040134	0.040134	0.054841	0.060329	0.060329	0.060329	1.72115e+08	1.7795e+09	5.09422e+08	4.98351e+09	1.66613e+09	19.96	B	4	0.102222	0.334328	0.0967209	22.3294
2017530	530	大冷股份	2017	2017-12-31	A	0.040809	0.042803	0.043257	0.043257	0.0364	0.038179	0.038584	0.038584	0.058531	0.05959	0.060056	0.060056	2.16331e+08	2.07972e+09	8.90875e+08	5.61962e+09	2.12481e+09	19.96	BB	5	0.158529	0.378105	0.10402	22.4495
2018530	530	大冷股份	2018	2018-12-31	A	0.025056	0.024941	0.024941	0.024941	0.020117	0.020025	0.020025	0.020025	0.03239	0.03222	0.03222	0.03222	1.16717e+08	1.96606e+09	9.53298e+08	5.56828e+09	2.10985e+09	19.98	B	4	0.171202	0.378905	0.0593657	22.4404
2019530	530	大冷股份	2019	2019-12-31	A	0.015417	0.015357	0.015357	0.015357	0.015587	0.015527	0.015527	0.015527	0.024934	0.024918	0.024918	0.024918	6.42979e+07	1.83185e+09	9.92435e+08	5.5255e+09	2.07138e+09	20.27	CCC	3	0.17961	0.374875	0.0350999	22.4326
2020530	530	冰山冷热	2020	2020-12-31	A	0.007171	0.007271	0.007271	0.007271	0.004022	0.004078	0.004078	0.004078	0.006625	0.00662	0.00662	0.00662	2.09949e+07	1.72727e+09	8.91147e+08	5.68157e+09	2.23236e+09	20.27	B	4	0.156849	0.392913	0.012155	22.4605
2021530	530	冰山冷热	2021	2021-12-31	A	-0.048042	-0.04827	-0.04827	-0.04827	-0.047979	-0.048206	-0.048206	-0.048206	-0.090241	-0.084691	-0.084691	-0.084691	-2.84348e+08	2.08921e+09	8.55395e+08	5.73557e+09	2.68607e+09	20.27	BB	5	0.149139	0.468318	-0.136103	22.47
2022530	530	冰山冷热	2022	2022-12-31	A	0.004311	0.004914	0.004914	0.004914	0.002616	0.002982	0.002982	0.002982	0.006499	0.006511	0.006511	0.006511	1.43066e+07	2.89309e+09	1.22903e+09	7.60194e+09	4.54167e+09	20.27	B	4	0.161673	0.597436	0.0049451	22.7517
2015531	531	穗恒运A	2015	2015-12-31	A	0.088511	0.093416	0.093416	0.093416	0.058566	0.061811	0.061811	0.061811	0.124201	0.132064	0.132064	0.132064	5.82556e+08	2.22594e+09	3.01376e+09	8.37238e+09	4.42446e+09	26.12	BB	5	0.359964	0.52846	0.261712	22.8482
2016531	531	穗恒运A	2016	2016-12-31	A	0.096216	0.100677	0.100677	0.100677	0.063939	0.066904	0.066904	0.066904	0.137113	0.142709	0.142709	0.142709	7.19056e+08	2.63539e+09	3.24783e+09	9.18646e+09	4.9026e+09	26.12	B	4	0.353545	0.533676	0.272847	22.941
2017531	531	穗恒运A	2017	2017-12-31	A	0.045731	0.045762	0.045762	0.045762	0.022003	0.022017	0.022017	0.022017	0.048016	0.047628	0.047628	0.047628	2.52033e+08	2.9654e+09	3.0343e+09	9.1987e+09	4.98354e+09	26.12	B	4	0.329862	0.541766	0.0849915	22.9423
2018531	531	穗恒运A	2018	2018-12-31	A	0.049841	0.052666	0.052666	0.052666	0.009943	0.010507	0.010507	0.010507	0.024162	0.024233	0.024233	0.024233	3.0549e+08	3.11894e+09	2.80707e+09	1.0304e+10	6.06365e+09	26.12	BB	5	0.272426	0.588476	0.0979468	23.0558
2019531	531	穗恒运A	2019	2019-12-31	A	0.059072	0.061903	0.062638	0.062638	0.037325	0.039115	0.039579	0.039579	0.093973	0.095447	0.097986	0.097986	5.25437e+08	3.22859e+09	2.99269e+09	1.16282e+10	7.00952e+09	26.12	BB	5	0.257365	0.602805	0.162745	23.1767
2020531	531	穗恒运A	2020	2020-12-31	A	0.084829	0.091473	0.091473	0.091473	0.065574	0.070709	0.070709	0.070709	0.151612	0.169879	0.169879	0.169879	9.87786e+08	3.462e+09	2.60322e+09	1.36045e+10	7.72042e+09	26.12	BB	5	0.19135	0.567491	0.285322	23.3337
2021531	531	穗恒运A	2021	2021-12-31	A	0.021318	0.023032	0.023032	0.023032	0.011162	0.012059	0.012059	0.012059	0.030499	0.030409	0.030409	0.030409	9.92031e+07	3.9282e+09	3.32716e+09	1.5983e+10	1.01336e+10	39.59	BB	5	0.208169	0.634022	0.0252541	23.4948
2022531	531	穗恒运A	2022	2022-12-31	A	0.007645	0.0074	0.0074	0.0074	-0.001212	-0.001173	-0.001173	-0.001173	-0.003281	-0.003191	-0.003191	-0.003191	-1.62909e+08	3.93219e+09	3.89223e+09	1.49913e+10	9.45264e+09	39.59	B	4	0.259633	0.630542	-0.0414296	23.4307
2015532	532	力合股份	2015	2015-12-31	A	0.060679	0.063826	0.063826	0.063826	0.044456	0.046762	0.046762	0.046762	0.070106	0.066188	0.066188	0.066188	6.64262e+07	2.12268e+08	6.89483e+07	1.22374e+09	4.47728e+08	14.79	B	4	0.0563424	0.36587	0.312936	20.9252
2016532	532	力合股份	2016	2016-12-31	A	0.042243	0.051976	0.051976	0.051976	0.027668	0.034043	0.034043	0.034043	0.066217	0.06794	0.06794	0.06794	5.18182e+07	3.10033e+08	6.37236e+07	1.95643e+09	1.13895e+09	14.49	CCC	3	0.0325713	0.582156	0.167138	21.3944
2017532	532	华金资本	2017	2017-12-31	A	0.054983	0.059853	0.059853	0.059853	0.027716	0.030171	0.030171	0.030171	0.074689	0.076889	0.076889	0.076889	7.77179e+07	4.79147e+08	6.07026e+07	2.33665e+09	1.46956e+09	14.49	CCC	3	0.0259785	0.628915	0.162201	21.572
2018532	532	华金资本	2018	2018-12-31	A	0.060148	0.063137	0.063137	0.063137	0.025035	0.026279	0.026279	0.026279	0.068909	0.071604	0.071604	0.071604	9.98902e+07	5.30432e+08	7.79885e+07	2.58103e+09	1.64334e+09	14.49	CCC	3	0.030216	0.6367	0.188319	21.6715
2019532	532	华金资本	2019	2019-12-31	A	0.073002	0.072266	0.072266	0.072266	0.031329	0.031013	0.031013	0.031013	0.078128	0.081194	0.081194	0.081194	1.15508e+08	4.32588e+08	1.00535e+08	2.52945e+09	1.51515e+09	14.49	CCC	3	0.0397459	0.599001	0.267017	21.6513
2020532	532	华金资本	2020	2020-12-31	A	0.114456	0.109755	0.109755	0.109755	0.076185	0.073056	0.073056	0.073056	0.150381	0.161758	0.161758	0.161758	2.0999e+08	5.15038e+08	9.06167e+07	2.32988e+09	1.14953e+09	28.45	B	4	0.0388933	0.493387	0.407717	21.5691
2021532	532	华金资本	2021	2021-12-31	A	0.088904	0.096868	0.096868	0.096868	0.071243	0.077625	0.077625	0.077625	0.146619	0.156712	0.156712	0.156712	2.18912e+08	6.30863e+08	1.00173e+08	2.78835e+09	1.43348e+09	28.45	B	4	0.0359254	0.514095	0.347004	21.7487
2022532	532	华金资本	2022	2022-12-31	A	0.098642	0.092289	0.092289	0.092289	0.061836	0.057854	0.057854	0.057854	0.109914	0.110878	0.110878	0.110878	2.11702e+08	6.52242e+08	4.66724e+08	2.4509e+09	1.07206e+09	28.45	B	4	0.19043	0.437412	0.324576	21.6197
2015533	533	万家乐	2015	2015-12-31	A	0.062539	0.064545	0.064545	0.064545	0.041274	0.042598	0.042598	0.042598	0.081181	0.083158	0.083158	0.083158	2.33711e+08	4130364236	1.56842e+08	4.16529e+09	2.04757e+09	24.97	B	4	0.0376546	0.49158	0.0565837	22.1501
2016533	533	万家乐	2016	2016-12-31	A	0.097469	0.085569	0.085569	0.085569	0.080334	0.070526	0.070526	0.070526	0.127014	0.125295	0.125295	0.125295	2.88091e+08	4.33847e+09	2.32241e+08	3.25886e+09	1.19768e+09	17.37	B	4	0.0712644	0.367516	0.0664038	21.9046
2017533	533	万家乐	2017	2017-12-31	A	0.028412	0.032537	0.032537	0.032537	0.015261	0.017477	0.017477	0.017477	0.030575	0.031426	0.031426	0.031426	9.41539e+07	8.26695e+09	2.29307e+08	4.36584e+09	2.18673e+09	17.37	CCC	3	0.0525229	0.500873	0.0113892	22.1971
2018533	533	万家乐	2018	2018-12-31	A	-0.440803	-0.320216	-0.320216	-0.320216	-0.492713	-0.357925	-0.357925	-0.357925	-1.30543	-0.786776	-0.786776	-0.786776	-9.80498e+08	9.55944e+09	2.23037e+08	2.49027e+09	1.55035e+09	17.37	CCC	3	0.0895635	0.622565	-0.102569	21.6357
2019533	533	顺钠股份	2019	2019-12-31	A	0.017099	0.016673	0.016673	0.016673	-0.004327	-0.004219	-0.004219	-0.004219	-0.011718	-0.011298	-0.011298	-0.011298	-2.98909e+07	1.37371e+09	2.08454e+08	2.3693e+09	1.49437e+09	17.37	C	1	0.0879812	0.630724	-0.0217593	21.5859
2020533	533	顺钠股份	2020	2020-12-31	A	0.053621	0.054457	0.054457	0.054457	0.034975	0.03552	0.03552	0.03552	0.089885	0.093636	0.093636	0.093636	3.69052e+07	1.47767e+09	1.96333e+08	2.44437e+09	1.49324e+09	17.37	CC	2	0.0803207	0.610891	0.0249752	21.6171
2021533	533	顺钠股份	2021	2021-12-31	A	0.007813	0.007701	0.007701	0.007701	-0.008565	-0.008442	-0.008442	-0.008442	-0.025028	-0.023064	-0.023064	-0.023064	2.78185e+07	1.45873e+09	1.85228e+08	2.37481e+09	1.56207e+09	17.37	CC	2	0.0779968	0.657768	0.0190703	21.5882
2022533	533	顺钠股份	2022	2022-12-31	A	0.034001	0.03522	0.03522	0.03522	0.020202	0.020926	0.020926	0.020926	0.060365	0.061855	0.061855	0.061855	3.84811e+07	1.77377e+09	1.7528e+08	2.55136e+09	1.69749e+09	17.37	CCC	3	0.0687006	0.665328	0.0216945	21.6599
2015534	534	万泽股份	2015	2015-12-31	A	0.031905	0.030964	0.030964	0.030964	0.011491	0.011152	0.011152	0.011152	0.022799	0.022991	0.022991	0.022991	7.03751e+07	4.91811e+08	1.00995e+08	3.28942e+09	1.63145e+09	52.4	B	4	0.0307029	0.495967	0.143094	21.914
2016534	534	万泽股份	2016	2016-12-31	A	0.055993	0.046734	0.046734	0.046734	0.030363	0.025342	0.025342	0.025342	0.050891	0.046698	0.046698	0.046698	7.66722e+07	1.9468e+08	1.21053e+08	2.35589e+09	9.50303e+08	52.38	BB	5	0.0513833	0.403374	0.393838	21.5802
2017534	534	万泽股份	2017	2017-12-31	A	0.04565	0.046169	0.046169	0.046169	0.032032	0.032397	0.032397	0.032397	0.049943	0.052316	0.052316	0.052316	9.77081e+07	2.55152e+08	1.80971e+08	2.41008e+09	8.64316e+08	52.28	CCC	3	0.0750894	0.358626	0.38294	21.6029
2018534	534	万泽股份	2018	2018-12-31	A	0.028658	0.029755	0.029755	0.029755	0.016364	0.01699	0.01699	0.01699	0.02771	0.027627	0.027627	0.027627	3.2217e+07	2.58443e+08	1.96526e+08	2.60195e+09	1.06546e+09	52.28	B	4	0.0755302	0.409483	0.124658	21.6795
2019534	534	万泽股份	2019	2019-12-31	A	0.045454	0.035844	0.040193	0.040193	0.025199	0.019871	0.022282	0.022282	0.054828	0.038501	0.041834	0.041834	7.32517e+07	5.48735e+08	3.75275e+08	2.06208e+09	1.11437e+09	42.28	C	1	0.181988	0.540409	0.133492	21.447
2020534	534	万泽股份	2020	2020-12-31	A	0.052564	0.053364	0.053364	0.053364	0.032381	0.032874	0.032874	0.032874	0.069409	0.070984	0.070984	0.070984	9.97298e+07	5.52562e+08	5.29763e+08	2.12577e+09	1.13403e+09	42.28	CC	2	0.24921	0.53347	0.180486	21.4774
2021534	534	万泽股份	2021	2021-12-31	A	0.065174	0.065046	0.065046	0.065046	0.041971	0.041888	0.041888	0.041888	0.080829	0.084994	0.084994	0.084994	1.19179e+08	6.56256e+08	6.22211e+08	2.11745e+09	1.01796e+09	39.86	CCC	3	0.293849	0.480749	0.181604	21.4735
2022534	534	万泽股份	2022	2022-12-31	A	0.063423	0.067844	0.067844	0.067844	0.043355	0.046378	0.046378	0.046378	0.085118	0.090236	0.090236	0.090236	1.34769e+08	7.93843e+08	7.10813e+08	2.4348e+09	1.19462e+09	29.09	B	4	0.291938	0.490645	0.169768	21.6131
2015536	536	华映科技	2015	2015-12-31	A	0.050495	0.046687	0.046687	0.046687	0.022357	0.020671	0.020671	0.020671	0.066344	0.057179	0.057179	0.057179	2.44805e+08	5.43357e+09	1.93289e+09	8.97267e+09	5.94902e+09	63.63	CCC	3	0.21542	0.663016	0.0450542	22.9174
2016536	536	华映科技	2016	2016-12-31	A	0.0391	0.053065	0.053065	0.053065	0.020098	0.027276	0.027276	0.027276	0.029086	0.047256	0.047256	0.047256	6.15445e+08	4.43599e+09	1.74235e+09	1.89436e+10	5.85402e+09	28.68	B	4	0.0919759	0.309024	0.138739	23.6647
2017536	536	华映科技	2017	2017-12-31	A	0.017108	0.017996	0.017996	0.017996	0.009443	0.009933	0.009933	0.009933	0.015461	0.01531	0.01531	0.01531	2.41909e+08	4.88905e+09	6.7633e+09	2.10184e+10	8.18137e+09	26.37	CCC	3	0.32178	0.389247	0.0494798	23.7687
2018536	536	华映科技	2018	2018-12-31	A	-0.223489	-0.212743	-0.212743	-0.212743	-0.261189	-0.24863	-0.24863	-0.24863	-0.661339	-0.489395	-0.489395	-0.489395	-4.58785e+09	4.51779e+09	1.00597e+10	1.90899e+10	1.15505e+10	26.37	CCC	3	0.526965	0.605061	-1.01551	23.6724
2019536	536	华映科技	2019	2019-12-31	A	-0.153764	-0.133394	-0.133394	-0.133394	-0.177294	-0.153807	-0.153807	-0.153807	-0.524426	-0.415388	-0.415388	-0.415388	-2594309395	1.47412e+09	8.45523e+09	1.46237e+10	9.67983e+09	25.37	C	1	0.578187	0.661928	-1.7599	23.4059
2020536	536	*ST 华映	2020	2020-12-31	A	0.07356	0.066718	0.066718	0.066718	0.050547	0.045845	0.045845	0.045845	0.110128	0.116684	0.116684	0.116684	6.06582e+08	2.19387e+09	7.59494e+09	1.2135e+10	6.56526e+09	14.09	C	1
2021536	536	华映科技	2021	2021-12-31	A	0.003413	0.003321	0.003321	0.003321	-0.017807	-0.017327	-0.017327	-0.017327	-0.038205	-0.037469	-0.037469	-0.037469	-4.00938e+08	3.01373e+09	6.7501e+09	1.14982e+10	6.13902e+09	13.73	C	1	0.587056	0.533911	-0.133037	23.1655
2022536	536	华映科技	2022	2022-12-31	A	-0.117566	-0.104894	-0.104894	-0.104894	-0.132108	-0.117869	-0.117869	-0.117869	-0.301387	-0.259791	-0.259791	-0.259791	-1.21871e+09	2.34981e+09	6.01288e+09	9.26073e+09	5.20146e+09	13.73	B	4	0.649288	0.561668	-0.518642	22.949
2015537	537	广宇发展	2015	2015-12-31	A	0.038389	0.047921	0.047921	0.047921	0.030397	0.037944	0.037944	0.037944	0.088636	0.092746	0.092746	0.092746	3.10035e+08	1.44364e+09	2.7807e+06	7.99459e+09	5.25295e+09	20.82	B	4	0.000347823	0.657062	0.214759	22.802
2016537	537	广宇发展	2016	2016-12-31	A	0.03132	0.043636	0.043636	0.043636	0.029276	0.040788	0.040788	0.040788	0.163891	0.17852	0.17852	0.17852	5.81683e+08	3.93277e+09	3.94934e+06	1.83566e+10	1.50776e+10	20.82	BB	5	0.000215145	0.821369	0.147907	23.6333
2017537	537	广宇发展	2017	2017-12-31	A	0.041889	0.043133	0.066871	0.066871	0.031544	0.032481	0.050356	0.050356	0.23711	0.264821	0.354029	0.354029	2.96487e+09	2.16423e+10	1.4653e+09	7.26015e+10	6.29429e+10	76.13	BB	5	0.0201827	0.866964	0.136994	25.0083
2018537	537	广宇发展	2018	2018-12-31	A	0.047265	0.045199	0.048332	0.048332	0.032946	0.031506	0.033689	0.033689	0.234214	0.220817	0.246021	0.246021	3.39205e+09	2.7057e+10	1.82309e+09	7.59544e+10	6.52702e+10	76.13	BB	5	0.0240024	0.859335	0.125367	25.0534
2019537	537	广宇发展	2019	2019-12-31	A	0.063259	0.06064	0.06064	0.06064	0.044942	0.043081	0.043081	0.043081	0.230863	0.25867	0.25867	0.25867	4.11227e+09	2.29868e+10	1.61745e+09	6.99149e+10	5.63046e+10	76.13	BB	5	0.0231345	0.80533	0.178897	24.9705
2020537	537	广宇发展	2020	2020-12-31	A	0.047239	0.048844	0.048844	0.048844	0.029553	0.030558	0.030558	0.030558	0.144015	0.152698	0.152698	0.152698	2.87087e+09	1.97506e+10	1.4144e+09	7.4835e+10	5.94783e+10	76.13	BB	5	0.0189002	0.794792	0.145356	25.0386
2021537	537	广宇发展	2021	2021-12-31	A	-0.001702	-0.001782	-0.001782	-0.001782	-0.0167	-0.017488	-0.017488	-0.017488	-0.098551	-0.093774	-0.093774	-0.093774	-1.1744e+09	1.62358e+10	1.19593e+09	8.2244e+10	6.83072e+10	76.13	BB	5	0.0145413	0.830544	-0.0723343	25.133
2022537	537	广宇发展	2022	2022-12-31	A	0.039095	0.019408	0.024505	0.024505	0.019434	0.009647	0.012181	0.012181	0.04126	0.034683	0.046147	0.046147	8.18237e+08	3.42981e+09	2.03511e+10	3.75406e+10	1.98587e+10	76.13	B	4	0.54211	0.528993	0.238566	24.3487
2015538	538	云南白药	2015	2015-12-31	A	0.167356	0.181209	0.181209	0.181209	0.142843	0.154668	0.154668	0.154668	0.203698	0.222019	0.222019	0.222019	3.16824e+09	2.07381e+10	1.64021e+09	1.92909e+10	5.76314e+09	41.52	B	4	0.0850251	0.298748	0.152774	23.6829
2016538	538	云南白药	2016	2016-12-31	A	0.141833	0.158951	0.158951	0.158951	0.119207	0.133594	0.133594	0.133594	0.18499	0.199575	0.199575	0.199575	3.31983e+09	2.24107e+10	1.78232e+09	2.45866e+10	8.74312e+09	41.52	BB	5	0.0724914	0.355604	0.148136	23.9255
2017538	538	云南白药	2017	2017-12-31	A	0.133359	0.141306	0.141306	0.141306	0.113078	0.119816	0.119816	0.119816	0.172659	0.18434	0.18434	0.18434	3.62072e+09	2.43146e+10	1.74537e+09	2.77025e+10	9.55961e+09	41.52	BB	5	0.0630041	0.345081	0.148911	24.0448
2018538	538	云南白药	2018	2018-12-31	A	0.13133	0.137378	0.137378	0.137378	0.108295	0.113283	0.113283	0.113283	0.165127	0.172847	0.172847	0.172847	3.83199e+09	2.67082e+10	1.71529e+09	3.03776e+10	1.04551e+10	41.52	BB	5	0.0564657	0.344171	0.143476	24.137
2019538	538	云南白药	2019	2019-12-31	A	0.09391	0.090021	0.116533	0.116533	0.084036	0.080556	0.10428	0.10428	0.109529	0.106857	0.143843	0.143843	4.74298e+09	2.96647e+10	2.00867e+09	4.9658e+10	1.15581e+10	25.14	B	4	0.04045	0.232755	0.159886	24.6284
2020538	538	云南白药	2020	2020-12-31	A	0.118965	0.125274	0.125274	0.125274	0.099802	0.105095	0.105095	0.105095	0.143726	0.144185	0.144185	0.144185	6.812e+09	3.27428e+10	3.09679e+09	55219448243	1.68754e+10	25.14	CCC	3	0.0560815	0.305607	0.208046	24.7346
2021538	538	云南白药	2021	2021-12-31	A	0.061641	0.059963	0.059963	0.059963	0.053475	0.052019	0.052019	0.052019	0.072757	0.072842	0.072842	0.072842	3.48517e+09	3.63739e+10	2.97091e+09	5.22928e+10	1.38589e+10	25.04	BB	5	0.056813	0.265026	0.095815	24.6801
2022538	538	云南白药	2022	2022-12-31	A	0.056903	0.057434	0.057457	0.057457	0.05327	0.053767	0.053789	0.053789	0.073725	0.073813	0.073814	0.073814	3.37128e+09	3.64884e+10	2.7233e+09	5.33209e+10	1.47939e+10	25.02	A	7	0.0510738	0.277451	0.0923932	24.6996
2015539	539	粤电力A	2015	2015-12-31	A	0.10254	0.104602	0.104602	0.104602	0.064379	0.065674	0.065674	0.065674	0.153203	0.159642	0.159642	0.159642	5713304625	25723810816	44330167621	71919934143	41697738746	67.39	BB	5	0.616382	0.57978	0.222102	24.9988
2016539	539	粤电力A	2016	2016-12-31	A	0.046332	0.045928	0.045928	0.045928	0.018196	0.018038	0.018038	0.018038	0.043838	0.043186	0.043186	0.043186	2022511842	22681120022	41814685521	70677003760	41340438998	67.39	BB	5	0.591631	0.584921	0.0891716	24.9814
2017539	539	粤电力A	2017	2017-12-31	A	0.039904	0.039997	0.039997	0.039997	0.016023	0.01606	0.01606	0.01606	0.038303	0.038541	0.038541	0.038541	1554637875	26643792057	40996206316	71007415323	41304555310	67.39	BB	5	0.577351	0.581694	0.058349	24.9861
2018539	539	粤电力A	2018	2018-12-31	A	0.035397	0.035967	0.035967	0.035967	0.012411	0.012611	0.012611	0.012611	0.028876	0.029732	0.029732	0.029732	1194900963	27408514178	41157594848	73329662306	41811840659	67.39	BBB	6	0.561268	0.57019	0.043596	25.0182
2019539	539	粤电力A	2019	2019-12-31	A	0.050026	0.050746	0.050746	0.050746	0.023945	0.02429	0.02429	0.02429	0.052857	0.055007	0.055007	0.055007	2544014307	29360155150	38555718718	75472027123	41282341757	67.39	BBB	6	0.510861	0.546989	0.0866485	25.047
2020539	539	粤电力A	2020	2020-12-31	A	0.053865	0.057368	0.057368	0.057368	0.030653	0.032646	0.032646	0.032646	0.073727	0.075365	0.075365	0.075365	3528627112	28329065391	47195233079	85970818168	50227403329	67.39	B	4	0.548968	0.584238	0.124559	25.1773
2021539	539	粤电力A	2021	2021-12-31	A	-0.032248	-0.03448	-0.036806	-0.036806	-0.039141	-0.04185	-0.044673	-0.044673	-0.136588	-0.117125	-0.13061	-0.13061	-5024019557	44167223887	56943126256	114271451479	81525581056	67.39	BBB	6	0.498315	0.713438	-0.11375	25.4618
2022539	539	粤电力A	2022	2022-12-31	A	-0.017073	-0.018254	-0.01827	-0.01827	-0.034333	-0.036708	-0.036741	-0.036741	-0.157193	-0.146377	-0.146904	-0.146904	-4062680605	52661088436	62400175057	131504274884	102781744128	67.39	B	4	0.474511	0.781585	-0.0771477	25.6023
2015541	541	佛山照明	2015	2015-12-31	A	0.002831	0.0035	0.0035	0.0035	0.006231	0.007703	0.007703	0.007703	0.007451	0.009245	0.009245	0.009245	1.79679e+08	2.87666e+09	4.84436e+08	6.0483e+09	9.90556e+08	13.47	BB	5	0.0800947	0.163774	0.062461	22.523
2016541	541	佛山照明	2016	2016-12-31	A	0.204056	0.204927	0.204927	0.204927	0.175939	0.17669	0.17669	0.17669	0.214417	0.213303	0.213303	0.213303	1.28211e+09	3.36645e+09	4.46007e+08	6.10017e+09	1.09469e+09	13.47	B	4	0.0731139	0.179453	0.38085	22.5316
2017541	541	佛山照明	2017	2017-12-31	A	0.155709	0.150098	0.150098	0.150098	0.131403	0.126668	0.126668	0.126668	0.155391	0.152129	0.152129	0.152129	8.77711e+08	3.80019e+09	4.83521e+08	5.67581e+09	8.76177e+08	13.47	BB	5	0.0851897	0.15437	0.230965	22.4595
2018541	541	佛山照明	2018	2018-12-31	A	0.076045	0.075454	0.075454	0.075454	0.067849	0.067321	0.067321	0.067321	0.087335	0.082956	0.082956	0.082956	4.51089e+08	3.80196e+09	5.12107e+08	5.58817e+09	1.24685e+09	13.47	BB	5	0.0916413	0.223124	0.118647	22.4439
2019541	541	佛山照明	2019	2019-12-31	A	0.052531	0.055153	0.055153	0.055153	0.049141	0.051593	0.051593	0.051593	0.061836	0.06562	0.06562	0.06562	3.54563e+08	3.33758e+09	6.29832e+08	6.1752e+09	1.26779e+09	13.47	BB	5	0.101994	0.205303	0.106234	22.5438
2020541	541	佛山照明	2020	2020-12-31	A	0.042522	0.04831	0.049305	0.049305	0.037816	0.042964	0.043849	0.043849	0.051039	0.057107	0.05743	0.05743	3.69573e+08	3.74491e+09	6.85708e+08	8.51934e+09	2.20716e+09	13.47	B	4	0.0804884	0.259076	0.0986866	22.8656
2021541	541	佛山照明	2021	2021-12-31	A	0.030462	0.032435	0.032435	0.032435	0.027558	0.029343	0.029343	0.029343	0.042588	0.042467	0.042467	0.042467	2.8035e+08	4.77269e+09	1.32308e+09	9.69959e+09	3.42318e+09	13.47	BB	5	0.136405	0.35292	0.0587404	22.9953
2022541	541	佛山照明	2022	2022-12-31	A	0.022911	0.021968	0.028034	0.028034	0.02295	0.022005	0.028082	0.028082	0.040794	0.036584	0.047167	0.047167	3.79773e+08	8.75997e+09	3.50809e+09	1.52871e+10	6.68671e+09	13.84	BB	5	0.229481	0.43741	0.0433533	23.4503
2015543	543	皖能电力	2015	2015-12-31	A	0.124988	0.124435	0.124435	0.124435	0.086965	0.08658	0.08658	0.08658	0.151212	0.154675	0.154675	0.154675	2.43718e+09	1.12977e+10	1.31302e+10	2.27791e+10	9.67838e+09	42.69	B	4	0.576413	0.424879	0.215723	23.8491
2016543	543	皖能电力	2016	2016-12-31	A	0.06433	0.069886	0.069886	0.069886	0.044978	0.048863	0.048863	0.048863	0.08188	0.087083	0.087083	0.087083	1.39041e+09	1.06335e+10	1.24291e+10	2.70856e+10	1.2207e+10	42.69	B	4	0.458883	0.450682	0.130758	24.0223
2017543	543	皖能电力	2017	2017-12-31	A	0.017851	0.017672	0.017672	0.017672	0.002987	0.002957	0.002957	0.002957	0.005752	0.005533	0.005533	0.005533	1.3076e+08	1.22074e+10	1.38724e+10	2.65476e+10	1.27635e+10	42.69	B	4	0.522546	0.480776	0.0107115	24.0022
2018543	543	皖能电力	2018	2018-12-31	A	0.039338	0.041007	0.041007	0.041007	0.022134	0.023073	0.023073	0.023073	0.044436	0.0454	0.0454	0.0454	7.10104e+08	1.34165e+10	1.75803e+10	2.88999e+10	1.45048e+10	42.81	B	4	0.608318	0.501899	0.0529279	24.0871
2019543	543	皖能电力	2019	2019-12-31	A	0.054128	0.057631	0.057631	0.057631	0.032188	0.034271	0.034271	0.034271	0.058059	0.064898	0.064898	0.064898	1.26463e+09	1.60922e+10	1.65173e+10	3.28993e+10	1.46599e+10	54.93	B	4	0.502057	0.4456	0.0785861	24.2167
2020543	543	皖能电力	2020	2020-12-31	A	0.058378	0.059073	0.059073	0.059073	0.039438	0.039908	0.039908	0.039908	0.068659	0.070693	0.070693	0.070693	1.55689e+09	1.6752e+10	1.52942e+10	3.3692e+10	1.4339e+10	54.1	B	4	0.453942	0.425592	0.0929377	24.2405
2021543	543	皖能电力	2021	2021-12-31	A	-0.052874	-0.057776	-0.057776	-0.057776	-0.054087	-0.059101	-0.059101	-0.059101	-0.131609	-0.121829	-0.121829	-0.121829	-2.51287e+09	2.10323e+10	1.46322e+10	4.05763e+10	2.39007e+10	54.93	B	4	0.360609	0.589031	-0.119477	24.4264
2022543	543	皖能电力	2022	2022-12-31	A	0.015216	0.016033	0.016034	0.016034	0.004024	0.00424	0.00424	0.00424	0.010711	0.010804	0.010807	0.010807	1.14788e+08	2.42756e+10	1.58799e+10	4.51907e+10	2.82155e+10	54.93	CCC	3	0.351397	0.624365	0.00472853	24.5342
2015544	544	中原环保	2015	2015-12-31	A	0.083046	0.085211	0.085211	0.085211	0.042788	0.043904	0.043904	0.043904	0.103877	0.108989	0.108989	0.108989	7.37695e+07	5.18277e+08	6.81824e+08	2.41882e+09	1.42249e+09	29.2	B	4	0.281883	0.588091	0.142336	21.6065
2016544	544	中原环保	2016	2016-12-31	A	0.059257	0.063698	0.085267	0.085267	0.048098	0.051703	0.06921	0.06921	0.056745	0.065058	0.095411	0.095411	2.13937e+08	9.36776e+08	2.86835e+09	6.20333e+09	9.45259e+08	56.62	CCC	3	0.46239	0.152379	0.228376	22.5484
2017544	544	中原环保	2017	2017-12-31	A	0.054126	0.056454	0.056454	0.056454	0.047834	0.049892	0.049892	0.049892	0.058007	0.059705	0.059705	0.059705	3.4227e+08	9.76302e+08	2.94341e+09	6.76088e+09	1.1856e+09	68.73	B	4	0.435359	0.175362	0.350578	22.6344
2018544	544	中原环保	2018	2018-12-31	A	0.061024	0.06998	0.06998	0.06998	0.045721	0.052431	0.052431	0.052431	0.068267	0.071256	0.071256	0.071256	5.04461e+08	1.02702e+09	3.01158e+09	9.08685e+09	3.00107e+09	68.73	B	4	0.331422	0.330266	0.491191	22.9301
2019544	544	中原环保	2019	2019-12-31	A	0.055151	0.060113	0.060113	0.060113	0.043923	0.047875	0.047875	0.047875	0.074281	0.076356	0.076356	0.076356	5.29629e+08	1.73972e+09	3.05657e+09	1.08836e+10	4.44802e+09	68.73	BB	5	0.280842	0.40869	0.304434	23.1105
2020544	544	中原环保	2020	2020-12-31	A	0.04396	0.052573	0.052573	0.052573	0.031968	0.038231	0.038231	0.038231	0.075409	0.077829	0.077829	0.077829	6.22835e+08	2.14975e+09	2.66389e+09	1.61877e+10	9.32537e+09	68.73	BB	5	0.164562	0.576077	0.289725	23.5075
2021544	544	中原环保	2021	2021-12-31	A	0.046954	0.05334	0.05334	0.05334	0.025388	0.028841	0.028841	0.028841	0.074686	0.076661	0.076661	0.076661	6.5375e+08	6.14048e+09	2.63786e+09	2.12842e+10	1.40491e+10	68.73	BB	5	0.123935	0.660074	0.106466	23.7812
2022544	544	中原环保	2022	2022-12-31	A	0.041488	0.046125	0.046125	0.046125	0.018013	0.020026	0.020026	0.020026	0.063526	0.064896	0.064896	0.064896	6.08258e+08	6.21676e+09	2.5551e+09	2.6641e+10	1.90871e+10	68.73	CCC	3	0.0959085	0.716453	0.0978415	24.0057
2015545	545	金浦钛业	2015	2015-12-31	A	0.063684	0.069316	0.069316	0.069316	0.051957	0.056552	0.056552	0.056552	0.074315	0.077412	0.077412	0.077412	1.09716e+08	7.09872e+08	5.93909e+08	2.52483e+09	7.59609e+08	37.3	B	4	0.235227	0.300855	0.154558	21.6494
2016545	545	金浦钛业	2016	2016-12-31	A	0.056044	0.057881	0.057881	0.057881	0.044809	0.046278	0.046278	0.046278	0.063479	0.065864	0.065864	0.065864	1.26411e+08	1.04607e+09	1.26097e+09	2.69595e+09	7.92915e+08	37.3	B	4	0.467728	0.294113	0.120843	21.715
2017545	545	金浦钛业	2017	2017-12-31	A	0.077936	0.078741	0.078741	0.078741	0.060252	0.060874	0.060874	0.060874	0.082753	0.084889	0.084889	0.084889	2.03835e+08	1.74101e+09	1.22303e+09	2.75223e+09	7.48358e+08	37.3	B	4	0.444376	0.271909	0.117079	21.7357
2018545	545	金浦钛业	2018	2018-12-31	A	0.043464	0.046232	0.046232	0.046232	0.032637	0.034716	0.034716	0.034716	0.049702	0.050305	0.050305	0.050305	1.12255e+08	1.85462e+09	1.17683e+09	3.12662e+09	1.07346e+09	37.3	B	4	0.376391	0.34333	0.0605271	21.8632
2019545	545	金浦钛业	2019	2019-12-31	A	0.023626	0.023491	0.023491	0.023491	0.008091	0.008045	0.008045	0.008045	0.012045	0.012113	0.012113	0.012113	4.29883e+07	1.88488e+09	1.17749e+09	3.0912e+09	1.01469e+09	37.3	CCC	3	0.380915	0.32825	0.022807	21.8518
2020545	545	金浦钛业	2020	2020-12-31	A	-0.08033	-0.077596	-0.077596	-0.077596	-0.086651	-0.083702	-0.083702	-0.083702	-0.13848	-0.128867	-0.128867	-0.128867	-2.61229e+08	1.83409e+09	1.12488e+09	2.88771e+09	1.08078e+09	34.26	CCC	3	0.38954	0.37427	-0.142429	21.7837
2021545	545	金浦钛业	2021	2021-12-31	A	0.055658	0.057437	0.057437	0.057437	0.03486	0.035974	0.035974	0.035974	0.055921	0.057603	0.057603	0.057603	1.4683e+08	2.62013e+09	1.05688e+09	3.07841e+09	1.15941e+09	34.26	B	4	0.34332	0.376626	0.056039	21.8477
2022545	545	金浦钛业	2022	2022-12-31	A	-0.050069	-0.050116	-0.050116	-0.050116	-0.047364	-0.047408	-0.047408	-0.047408	-0.077827	-0.076965	-0.076965	-0.076965	-1.6631e+08	2.51e+09	9.94099e+08	3.08414e+09	1.20721e+09	34.26	CCC	3	0.322326	0.391426	-0.0662589	21.8495
2015546	546	金圆股份	2015	2015-12-31	A	0.098347	0.101654	0.101654	0.101654	0.066355	0.068586	0.068586	0.068586	0.145294	0.156456	0.156456	0.156456	3.12863e+08	1.86524e+09	2.43271e+09	4.37418e+09	2.37651e+09	41.05	BB	5	0.556152	0.543304	0.167734	22.199
2016546	546	金圆股份	2016	2016-12-31	A	0.100677	0.108501	0.108585	0.108585	0.064026	0.069002	0.069056	0.069056	0.140695	0.151526	0.151497	0.151497	3.81495e+08	2.16408e+09	2.82665e+09	5.11997e+09	2.79002e+09	40.96	B	4	0.552085	0.544929	0.176285	22.3564
2017546	546	金圆股份	2017	2017-12-31	A	0.080083	0.097618	0.097618	0.097618	0.050302	0.061316	0.061316	0.061316	0.103953	0.129731	0.129731	0.129731	4.70461e+08	5.07336e+09	3.3514e+09	7.99055e+09	4.12398e+09	37.46	BB	5	0.419421	0.516107	0.0927316	22.8015
2018546	546	金圆股份	2018	2018-12-31	A	0.087673	0.089943	0.089943	0.089943	0.052907	0.054277	0.054277	0.054277	0.104513	0.109573	0.109573	0.109573	5.35406e+08	7.97402e+09	3.65221e+09	8.41536e+09	4.15532e+09	37.46	BB	5	0.433994	0.493778	0.0671439	22.8533
2019546	546	金圆股份	2019	2019-12-31	A	0.091333	0.095157	0.095157	0.095157	0.063265	0.065914	0.065914	0.065914	0.118129	0.126392	0.126392	0.126392	5.64e+08	8.1712e+09	4.01379e+09	9.15086e+09	4.25003e+09	32.45	B	4	0.438624	0.464441	0.0690229	22.9371
2020546	546	金圆股份	2020	2020-12-31	A	0.072333	0.074832	0.074832	0.074832	0.04927	0.050972	0.050972	0.050972	0.091266	0.094783	0.094783	0.094783	4.22206e+08	8.67149e+09	4.03385e+09	9.80581e+09	4.51212e+09	32.45	CC	2	0.411373	0.460148	0.048689	23.0062
2021546	546	金圆股份	2021	2021-12-31	A	0.010751	0.011269	0.011269	0.011269	0.000525	0.00055	0.00055	0.00055	0.000923	0.000992	0.000992	0.000992	-1.02249e+08	8739040652	3.87927e+09	1.07982e+10	4.66046e+09	29.7	B	4	0.359252	0.431598	-0.0117002	23.1026
2022546	546	金圆股份	2022	2022-12-31	A	-0.043281	-0.036532	-0.036523	-0.036523	-0.05937	-0.050112	-0.050099	-0.050099	-0.082869	-0.079447	-0.079414	-0.079414	-4.28795e+08	5.61024e+09	1.51233e+09	7.88129e+09	2.23492e+09	29.7	CC	2	0.191889	0.283573	-0.0764308	22.7878
2015547	547	航天发展	2015	2015-12-31	A	0.036989	0.068238	0.048886	0.048886	0.031859	0.058774	0.042106	0.042106	0.039291	0.072691	0.054469	0.054469	2.43247e+08	1.12273e+09	2.4144e+08	6.78504e+09	1.28335e+09	8.12	BB	5	0.0355842	0.189144	0.216658	22.638
2016547	547	航天发展	2016	2016-12-31	A	0.047871	0.04804	0.04843	0.04843	0.040252	0.040394	0.040722	0.040722	0.051828	0.05102	0.051317	0.051317	3.24065e+08	2.0421e+09	4.20863e+08	6.94548e+09	1.55129e+09	8.12	B	4	0.0605953	0.223353	0.158692	22.6614
2017547	547	航天发展	2017	2017-12-31	A	0.047731	0.049948	0.049948	0.049948	0.040525	0.042408	0.042408	0.042408	0.054407	0.055799	0.055799	0.055799	3.43255e+08	2.34993e+09	6.29711e+08	7.62223e+09	1.94477e+09	8.12	B	4	0.0826151	0.255145	0.14607	22.7543
2018547	547	航天发展	2018	2018-12-31	A	0.060823	0.066161	0.066943	0.066943	0.054428	0.059203	0.059904	0.059904	0.070244	0.0779	0.078681	0.078681	5.69351e+08	3.5158e+09	6.15658e+08	9.32767e+09	2.10022e+09	7.42	B	4	0.0660034	0.22516	0.161941	22.9563
2019547	547	航天发展	2019	2019-12-31	A	0.073586	0.079175	0.079175	0.079175	0.066527	0.07158	0.07158	0.07158	0.088231	0.093736	0.093736	0.093736	7.94504e+08	4.03926e+09	7.07642e+08	1.0861e+10	2.6717e+09	8.99	B	4	0.0651545	0.24599	0.196695	23.1084
2020547	547	航天发展	2020	2020-12-31	A	0.077725	0.082978	0.082978	0.082978	0.070214	0.07496	0.07496	0.07496	0.093437	0.099594	0.099594	0.099594	9.57878e+08	4.43605e+09	6.77708e+08	1.24355e+10	3.09066e+09	9.43	B	4	0.0544979	0.248536	0.21593	23.2438
2021547	547	航天发展	2021	2021-12-31	A	0.046759	0.049465	0.049465	0.049465	0.046806	0.049515	0.049515	0.049515	0.065409	0.067598	0.067598	0.067598	6.74147e+08	4.14387e+09	7.0803e+08	1.39633e+10	3.97137e+09	9.44	B	4	0.0507063	0.284414	0.162686	23.3597
2022547	547	航天发展	2022	2022-12-31	A	0.000805	0.000824	0.000824	0.000824	0.004113	0.004213	0.004213	0.004213	0.005915	0.005974	0.005974	0.005974	4.89935e+07	3.4562e+09	7.35596e+08	1.46563e+10	4.46505e+09	12.13	B	4	0.0501897	0.30465	0.0141755	23.4081
2015548	548	湖南投资	2015	2015-12-31	A	0.01067	0.01098	0.01098	0.01098	0.003625	0.00373	0.00373	0.00373	0.004987	0.004953	0.004953	0.004953	1.82623e+07	1.8288e+08	2.34078e+08	2.05839e+09	5.62157e+08	30.31	CCC	3	0.113719	0.273105	0.0998596	21.4452
2016548	548	湖南投资	2016	2016-12-31	A	0.03163	0.033889	0.033889	0.033889	0.021058	0.022562	0.022562	0.022562	0.032345	0.032877	0.032877	0.032877	1.62836e+07	2.11481e+08	2.96829e+08	2.37498e+09	8.28731e+08	30.31	B	4	0.124982	0.348942	0.0769977	21.5883
2017548	548	湖南投资	2017	2017-12-31	A	0.074962	0.070022	0.070022	0.070022	0.058653	0.054788	0.054788	0.054788	0.074701	0.076767	0.076767	0.076767	1.63408e+08	9.70869e+08	3.08586e+08	2.08133e+09	4.47133e+08	30.31	CCC	3	0.148263	0.21483	0.168311	21.4563
2018548	548	湖南投资	2018	2018-12-31	A	0.024776	0.025075	0.025075	0.025075	0.014458	0.014633	0.014633	0.014633	0.018825	0.018845	0.018845	0.018845	5.98172e+07	2.9867e+08	2.81315e+08	2.13224e+09	4.94677e+08	32.31	CCC	3	0.131934	0.231998	0.200278	21.4804
2019548	548	湖南投资	2019	2019-12-31	A	0.028974	0.029934	0.029934	0.029934	0.02006	0.020725	0.020725	0.020725	0.027315	0.02761	0.02761	0.02761	7.23104e+07	2.87804e+08	2.69047e+08	2.2784e+09	6.05113e+08	32.31	CCC	3	0.118086	0.265587	0.251249	21.5467
2020548	548	湖南投资	2020	2020-12-31	A	0.044846	0.044701	0.044701	0.044701	0.03694	0.036821	0.036821	0.036821	0.046614	0.048236	0.048236	0.048236	1.05155e+08	4.36042e+08	2.19926e+08	2.26369e+09	4.69783e+08	32.31	CCC	3	0.0971537	0.20753	0.241157	21.5403
2021548	548	湖南投资	2021	2021-12-31	A	0.031457	0.034691	0.034691	0.034691	0.018648	0.020566	0.020566	0.020566	0.028265	0.028591	0.028591	0.028591	7.83875e+07	4.28667e+08	2.04608e+08	2.78245e+09	9.46643e+08	32.31	CCC	3	0.0735352	0.340219	0.182863	21.7466
2022548	548	湖南投资	2022	2022-12-31	A	0.018375	0.020084	0.020084	0.020084	0.010427	0.011396	0.011396	0.011396	0.018788	0.018915	0.018915	0.018915	5.7088e+07	4.15398e+08	190475957	3.35292e+09	1.49213e+09	32.31	B	4	0.056809	0.445025	0.13743	21.9331
2015550	550	江铃汽车	2015	2015-12-31	A	0.107468	0.111588	0.111588	0.111588	0.105557	0.109604	0.109604	0.109604	0.185463	0.19682	0.19682	0.19682	1801908037	24527892839	4686763683	21050725683	9069583612	41.03	BB	5	0.222641	0.430844	0.0734636	23.7702
2016550	550	江铃汽车	2016	2016-12-31	A	0.05253	0.056501	0.056501	0.056501	0.05381	0.057878	0.057878	0.057878	0.106213	0.108077	0.108077	0.108077	955029749	26633948551	5588362749	24493788810	12084552534	41.03	BB	5	0.228154	0.493372	0.0358576	23.9217
2017550	550	江铃汽车	2017	2017-12-31	A	0.01964	0.02037	0.02037	0.02037	0.026188	0.027161	0.027161	0.027161	0.054957	0.055316	0.055316	0.055316	128582676	31345746762	6036511862	26383760753	13811358768	41.03	BB	5	0.228796	0.52348	0.00410208	23.996
2018550	550	江铃汽车	2018	2018-12-31	A	-0.005301	-0.004983	-0.004983	-0.004983	0.003925	0.00369	0.00369	0.00369	0.008843	0.008001	0.008001	0.008001	-198266057	28249339672	5678946583	23396529475	13012031962	41.03	BB	5	0.242726	0.556152	-0.00701843	23.8759
2019550	550	江铃汽车	2019	2019-12-31	A	-0.003478	-0.003544	-0.003544	-0.003544	0.006083	0.006198	0.006198	0.006198	0.014082	0.014158	0.014158	0.014158	-110593336	29173636262	5714489577	24298528593	13801964812	41.03	B	4	0.235178	0.568016	-0.00379087	23.9137
2020550	550	江铃汽车	2020	2020-12-31	A	0.009015	0.009683	0.009683	0.009683	0.019539	0.020986	0.020986	0.020986	0.050125	0.051268	0.051268	0.051268	612776894	33095733665	5165956410	28185185418	17198711409	41.03	B	4	0.183286	0.610204	0.0185153	24.0621
2021550	550	江铃汽车	2021	2021-12-31	A	0.009891	0.00956	0.00956	0.00956	0.021782	0.021053	0.021053	0.021053	0.067111	0.058762	0.058762	0.058762	566313561	35221306472	6029302031	26359084120	17803639531	41.03	B	4	0.228737	0.675427	0.0160787	23.9951
2022550	550	江铃汽车	2022	2022-12-31	A	0.026782	0.027334	0.027334	0.027334	0.031414	0.032061	0.032061	0.032061	0.093379	0.096974	0.096974	0.096974	900259919	30100283842	5446384369	27468321835	18227675051	41.03	BB	5	0.198279	0.663589	0.0299087	24.0363
2015551	551	创元科技	2015	2015-12-31	A	0.029065	0.029224	0.029224	0.029224	0.01873	0.018832	0.018832	0.018832	0.036164	0.035709	0.035709	0.035709	42575079	2.15012e+09	8.95151e+08	3.31819e+09	1.59968e+09	34.33	B	4	0.269771	0.482095	0.0198012	21.9227
2016551	551	创元科技	2016	2016-12-31	A	0.034366	0.037615	0.037615	0.037615	0.026719	0.029245	0.029245	0.029245	0.052058	0.056747	0.056747	0.056747	9.82108e+07	2.28215e+09	8.31999e+08	4.01112e+09	1.9524e+09	34.33	B	4	0.207423	0.486747	0.0430342	22.1123
2017551	551	创元科技	2017	2017-12-31	A	0.044219	0.045328	0.045328	0.045328	0.032008	0.032811	0.032811	0.032811	0.063595	0.064568	0.064568	0.064568	1.5027e+08	2.59051e+09	8.44701e+08	4.21749e+09	2.09478e+09	34.33	B	4	0.200286	0.49669	0.0580081	22.1625
2018551	551	创元科技	2018	2018-12-31	A	0.040525	0.04129	0.04129	0.04129	0.035623	0.036295	0.036295	0.036295	0.072404	0.072948	0.072948	0.072948	1.77817e+08	2.98373e+09	8.05017e+08	4.37979e+09	2.22495e+09	35.77	B	4	0.183803	0.508004	0.0595957	22.2003
2019551	551	创元科技	2019	2019-12-31	A	0.049835	0.051266	0.051266	0.051266	0.042358	0.043574	0.043574	0.043574	0.082037	0.086369	0.086369	0.086369	2.16631e+08	3.23726e+09	9.40569e+08	4.6387e+09	2.24362e+09	35.77	B	4	0.202765	0.483675	0.0669181	22.2577
2020551	551	创元科技	2020	2020-12-31	A	0.052193	0.054152	0.054152	0.054152	0.040709	0.042237	0.042237	0.042237	0.076765	0.080669	0.080669	0.080669	2.25951e+08	3.21335e+09	9.13111e+08	5.00039e+09	2.34861e+09	35.77	B	4	0.182608	0.469686	0.0703165	22.3328
2021551	551	创元科技	2021	2021-12-31	A	0.044409	0.046282	0.046282	0.046282	0.036086	0.037608	0.037608	0.037608	0.070573	0.072264	0.072264	0.072264	2.12783e+08	3.69739e+09	9.50861e+08	5.44066e+09	2.65864e+09	35.77	CCC	3	0.174769	0.488661	0.0575495	22.4172
2022551	551	创元科技	2022	2022-12-31	A	0.044778	0.048021	0.048071	0.048071	0.043226	0.046357	0.046405	0.046405	0.084077	0.09027	0.090487	0.090487	2.90429e+08	4.18038e+09	9.38986e+08	6.30437e+09	3.06316e+09	35.57	B	4	0.148942	0.485878	0.0694743	22.5645
2015552	552	靖远煤电	2015	2015-12-31	A	0.022798	0.027128	0.027128	0.027128	0.019466	0.023164	0.023164	0.023164	0.029431	0.040808	0.040808	0.040808	1.8659e+08	2.64688e+09	3.41102e+09	9.25757e+09	3.13455e+09	46.42	B	4	0.368457	0.338593	0.0704944	22.9487
2016552	552	靖远煤电	2016	2016-12-31	A	0.02787	0.027541	0.027541	0.027541	0.024605	0.024315	0.024315	0.024315	0.035408	0.035865	0.035865	0.035865	2.43737e+08	2.97758e+09	3.06131e+09	9.04149e+09	2.75852e+09	46.42	B	4	0.338584	0.305095	0.0818575	22.9251
2017552	552	靖远煤电	2017	2017-12-31	A	0.070752	0.073643	0.073643	0.073643	0.056342	0.058645	0.058645	0.058645	0.080466	0.084059	0.084059	0.084059	7.61381e+08	3.98061e+09	3.1196e+09	9.81194e+09	2.94161e+09	46.42	B	4	0.317939	0.299799	0.191273	23.0069
2018552	552	靖远煤电	2018	2018-12-31	A	0.069098	0.0702	0.0702	0.0702	0.056613	0.057517	0.057517	0.057517	0.07855	0.080938	0.080938	0.080938	6.72962e+08	4.09231e+09	3.22418e+09	1.01301e+10	2.82904e+09	46.42	B	4	0.318277	0.279271	0.164446	23.0388
2019552	552	靖远煤电	2019	2019-12-31	A	0.057911	0.059703	0.060008	0.060008	0.048244	0.049736	0.049991	0.049991	0.067508	0.069207	0.069666	0.069666	6.1437e+08	4.05615e+09	3.33738e+09	1.08913e+10	3.10801e+09	46.42	B	4	0.306426	0.285366	0.151466	23.1112
2020552	552	靖远煤电	2020	2020-12-31	A	0.040082	0.04431	0.044432	0.044432	0.032892	0.036361	0.036461	0.036461	0.052196	0.054616	0.054598	0.054598	5.3129e+08	3.68718e+09	3.27257e+09	1.35428e+10	5.00881e+09	46.42	C	1	0.241646	0.369849	0.144091	23.3291
2021552	552	靖远煤电	2021	2021-12-31	A	0.066384	0.068449	0.068449	0.068449	0.050312	0.051877	0.051877	0.051877	0.082135	0.083528	0.083528	0.083528	9.30374e+08	4.84124e+09	3.17663e+09	1.44124e+10	5.58405e+09	45.15	C	1	0.220409	0.387447	0.192177	23.3914
2022552	552	靖远煤电	2022	2022-12-31	A	0.14557	0.149228	0.190255	0.190255	0.117549	0.120504	0.153633	0.153633	0.239788	0.269391	0.288453	0.288453	3.73213e+09	1.22613e+10	8.07695e+09	2.71801e+10	1.38558e+10	42.33	CCC	3	0.297164	0.509778	0.304382	24.0257
2015553	553	沙隆达A	2015	2015-12-31	A	0.068262	0.068758	0.068758	0.068758	0.04768	0.048026	0.048026	0.048026	0.067682	0.069166	0.069166	0.069166	1.83323e+08	2.16994e+09	1.68405e+09	2.97727e+09	8.79886e+08	20.15	BB	5	0.565636	0.295535	0.0844829	21.8143
2016553	553	沙隆达A	2016	2016-12-31	A	-0.033947	-0.03399	-0.03399	-0.03399	-0.024956	-0.024988	-0.024988	-0.024988	-0.037151	-0.036315	-0.036315	-0.036315	-1.20429e+08	1.85473e+09	1.60437e+09	2.98488e+09	9.79826e+08	20.15	B	4	0.537499	0.328263	-0.0649306	21.8168
2017553	553	沙隆达A	2017	2017-12-31	A	0.072532	0.075507	0.1349	0.1349	0.039024	0.040624	0.072579	0.072579	0.082324	0.086614	0.148763	0.148763	1678573000	23819568000	6141490000	39613922000	20835909000	77.33	B	4	0.155034	0.525974	0.0704703	24.4024
2018553	553	沙隆达A	2018	2018-12-31	A	0.088489	0.091922	0.091922	0.091922	0.056116	0.058293	0.058293	0.058293	0.10783	0.117027	0.117027	0.117027	3256021000	25615119000	6629621000	42812505000	20532379000	74.02	B	4	0.154852	0.479588	0.127113	24.4801
2019553	553	安道麦A	2019	2019-12-31	A	0.046754	0.047358	0.048069	0.048069	0.006117	0.006196	0.006289	0.006289	0.012384	0.012281	0.012409	0.012409	529700000	27563239000	6939610000	45288940000	22917275000	74.02	CCC	3	0.15323	0.506024	0.0192176	24.5363
2020553	553	安道麦A	2020	2020-12-31	A	0.05176	0.052609	0.052609	0.052609	0.007537	0.007661	0.007661	0.007661	0.016458	0.016105	0.016105	0.016105	538034000	28444833000	6576116000	46801034000	25367119000	72.88	B	4	0.140512	0.54202	0.018915	24.5692
2021553	553	安道麦A	2021	2021-12-31	A	0.049432	0.051181	0.051181	0.051181	0.003251	0.003366	0.003366	0.003366	0.007749	0.007684	0.007684	0.007684	516015000	31038605000	8048389000	50235308000	29160225000	78.47	CCC	3	0.160214	0.580473	0.0166249	24.64
2022553	553	安道麦A	2022	2022-12-31	A	0.018672	0.020009	0.020009	0.020009	0.01051	0.011263	0.011263	0.011263	0.026352	0.027574	0.027574	0.027574	730167000	37381915000	8952184000	57980489000	34855834000	78.47	B	4	0.1544	0.601165	0.0195326	24.7834
2015554	554	泰山石油	2015	2015-12-31	A	0.012296	0.011984	0.012113	0.012113	0.003583	0.003492	0.00353	0.00353	0.004165	0.004155	0.004155	0.004155	1.4216e+07	2.94009e+09	4.39588e+08	1.06256e+09	1.48573e+08	24.57	BB	5	0.413705	0.139825	0.00483522	20.784
2016554	554	泰山石油	2016	2016-12-31	A	0.021775	0.022013	0.022013	0.022013	0.004284	0.004331	0.004331	0.004331	0.005065	0.005078	0.005078	0.005078	2.44585e+07	2.76733e+09	4.64797e+08	1.08599e+09	1.67337e+08	24.57	B	4	0.427995	0.154088	0.00883828	20.8058
2017554	554	泰山石油	2017	2017-12-31	A	0.005804	0.00601	0.00601	0.00601	0.002442	0.002528	0.002528	0.002528	0.003089	0.003094	0.003094	0.003094	8.58287e+06	2.71894e+09	4.93308e+08	1.16578e+09	2.44279e+08	24.57	B	4	0.423158	0.209542	0.00315669	20.8767
2018554	554	泰山石油	2018	2018-12-31	A	0.004782	0.004984	0.004984	0.004984	0.001618	0.001687	0.001687	0.001687	0.002272	0.00225	0.00225	0.00225	1.03839e+07	3.07752e+09	5.44995e+08	1.26872e+09	3.65158e+08	24.57	B	4	0.429564	0.287817	0.00337411	20.9613
2019554	554	泰山石油	2019	2019-12-31	A	0.016759	0.017081	0.017081	0.017081	0.004597	0.004686	0.004686	0.004686	0.006664	0.006686	0.006686	0.006686	2.27497e+07	2.92459e+09	5.62606e+08	1318442652	4.08822e+08	24.57	B	4	0.42672	0.310079	0.00777875	20.9997
2020554	554	泰山石油	2020	2020-12-31	A	0.008769	0.009293	0.009293	0.009293	0.004988	0.005286	0.005286	0.005286	0.008084	0.008116	0.008116	0.008116	1.24951e+07	2.42379e+09	5.34673e+08	1.48607e+09	5.69032e+08	24.57	B	4	0.359791	0.382912	0.00515518	21.1194
2021554	554	泰山石油	2021	2021-12-31	A	0.016419	0.016545	0.016545	0.016545	0.005501	0.005543	0.005543	0.005543	0.008979	0.009016	0.009016	0.009016	2.44452e+07	2.7995e+09	4.97269e+08	1.5091e+09	5.84546e+08	24.57	B	4	0.329514	0.387348	0.00873198	21.1348
2022554	554	泰山石油	2022	2022-12-31	A	0.016257	0.018363	0.018363	0.018363	0.004667	0.005272	0.005272	0.005272	0.009749	0.009817	0.009817	0.009817	3.12744e+07	3.06989e+09	4.40074e+08	1.95832e+09	1.02076e+09	24.57	B	4	0.22472	0.521244	0.0101874	21.3954
2015555	555	神州信息	2015	2015-12-31	A	0.068047	0.07283	0.07283	0.07283	0.050462	0.054009	0.054009	0.054009	0.112706	0.118807	0.118807	0.118807	4.21582e+08	6.71286e+09	1.44077e+08	7.37166e+09	4.07115e+09	42.44	B	4	0.0195447	0.552271	0.0628022	22.7209
2016555	555	神州信息	2016	2016-12-31	A	0.041124	0.046308	0.046308	0.046308	0.02686	0.030246	0.030246	0.030246	0.054547	0.06396	0.06396	0.06396	3.08086e+08	8.01431e+09	5.36505e+08	9.49823e+09	4.82106e+09	40.43	B	4	0.0564847	0.507574	0.0384419	22.9744
2017555	555	神州信息	2017	2017-12-31	A	0.040976	0.043452	0.043452	0.043452	0.029677	0.03147	0.03147	0.03147	0.064195	0.066051	0.066051	0.066051	3.80946e+08	8.18706e+09	6.28995e+08	1.07198e+10	5.76409e+09	40.43	B	4	0.058676	0.537705	0.0465303	23.0954
2018555	555	神州信息	2018	2018-12-31	A	0.013233	0.013218	0.013218	0.013218	0.004419	0.004414	0.004414	0.004414	0.009409	0.009474	0.009474	0.009474	8.80111e+07	9.07734e+09	5.32791e+08	1.06963e+10	5.67262e+09	40.43	B	4	0.0498108	0.530334	0.00969569	23.0932
2019555	555	神州信息	2019	2019-12-31	A	0.048478	0.048612	0.048612	0.048612	0.035475	0.035573	0.035573	0.035573	0.071689	0.073758	0.073758	0.073758	4.67527e+08	1.0146e+10	4.90713e+08	1.07555e+10	5.43318e+09	40.14	CC	2	0.0456243	0.505153	0.0460799	23.0987
2020555	555	神州信息	2020	2020-12-31	A	0.046139	0.048761	0.048761	0.048761	0.038698	0.040898	0.040898	0.040898	0.082025	0.084734	0.084734	0.084734	5.0568e+08	10685976832	4.53058e+08	1.20519e+10	6.366e+09	39.92	B	4	0.0375924	0.528217	0.0473218	23.2125
2021555	555	神州信息	2021	2021-12-31	A	0.036748	0.037304	0.037304	0.037304	0.031223	0.031695	0.031695	0.031695	0.06436	0.06623	0.06623	0.06623	4.17447e+08	1.13557e+10	4.14593e+08	1.24217e+10	6.39556e+09	39.76	BB	5	0.0333765	0.51487	0.036761	23.2427
2022555	555	神州信息	2022	2022-12-31	A	0.017755	0.017768	0.017768	0.017768	0.016595	0.016607	0.016607	0.016607	0.033655	0.033954	0.033954	0.033954	1.84688e+08	1.19993e+10	3.95022e+08	1.24398e+10	6.30581e+09	39.6	B	4	0.0317547	0.506906	0.0153916	23.2442
2015557	557	*ST 广夏	2015	2015-12-31	A	0.016379	0.031185	0.031185	0.031185	0.010876	0.020708	0.020708	0.020708	0.014825	0.028644	0.028644	0.028644	7.46587e+07	5.99768e+08	3.61415e+09	5.47127e+09	1.45732e+09	14.64	C	1
2016557	557	西部创业	2016	2016-12-31	A	0.005709	0.00548	0.00548	0.00548	0.001636	0.001571	0.001571	0.001571	0.002099	0.002079	0.002079	0.002079	-3.61656e+07	4.63126e+08	3.53167e+09	5.0494e+09	1.11268e+09	29.47	C	1	0.699424	0.220359	-0.0780901	22.3425
2017557	557	西部创业	2017	2017-12-31	A	0.023319	0.023306	0.023306	0.023306	0.017247	0.017237	0.017237	0.017237	0.02162	0.021856	0.021856	0.021856	1.09639e+08	6.59644e+08	3.47517e+09	5.04396e+09	1.02022e+09	29.47	CC	2	0.688976	0.202265	0.166209	22.3415
2018557	557	西部创业	2018	2018-12-31	A	0.030496	0.032553	0.032553	0.032553	0.025524	0.027245	0.027245	0.027245	0.029898	0.032921	0.032921	0.032921	1.83268e+08	7.60942e+08	3.35576e+09	5.77345e+09	8.44584e+08	29.47	CCC	3	0.581241	0.146288	0.240844	22.4765
2019557	557	西部创业	2019	2019-12-31	A	0.012864	0.012293	0.012293	0.012293	0.00848	0.008103	0.008103	0.008103	0.009004	0.009046	0.009046	0.009046	1.85005e+08	7.99911e+08	3.38039e+09	5.28223e+09	3.07535e+08	29.47	C	1	0.639956	0.0582207	0.231282	22.3876
2020557	557	西部创业	2020	2020-12-31	A	0.036471	0.037115	0.037115	0.037115	0.031373	0.031928	0.031928	0.031928	0.033354	0.033923	0.033923	0.033923	2.24715e+08	8.95855e+08	3.31937e+09	5.4723e+09	3.25052e+08	29.47	CC	2	0.606577	0.0593996	0.250839	22.423
2021557	557	西部创业	2021	2021-12-31	A	0.044865	0.046055	0.046055	0.046055	0.03911	0.040147	0.040147	0.040147	0.041973	0.042888	0.042888	0.042888	3.13412e+08	1.23662e+09	3.21949e+09	5.77025e+09	3.93561e+08	29.47	CC	2	0.557946	0.0682053	0.253442	22.476
2022557	557	西部创业	2022	2022-12-31	A	0.043278	0.044592	0.044592	0.044592	0.038812	0.03999	0.03999	0.03999	0.042475	0.043349	0.043349	0.043349	3.31362e+08	1.78539e+09	3.12249e+09	6.1315e+09	5.28761e+08	17.19	B	4	0.509254	0.0862367	0.185597	22.5367
2015558	558	莱茵体育	2015	2015-12-31	A	-0.11231	-0.08468	-0.08468	-0.08468	-0.124406	-0.0938	-0.0938	-0.0938	-0.259887	-0.226895	-0.226895	-0.226895	-3.32132e+08	2.52814e+09	2.63401e+08	2.83074e+09	1.47569e+09	47.7	B	4	0.0930503	0.521308	-0.131374	21.7638
2016558	558	莱茵体育	2016	2016-12-31	A	0.062486	0.059163	0.059163	0.059163	0.021603	0.020454	0.020454	0.020454	0.039912	0.040239	0.040239	0.040239	1.13843e+08	3.80026e+09	2.66795e+08	2.54489e+09	1.16747e+09	47.7	CCC	3	0.104835	0.45875	0.0299567	21.6574
2017558	558	莱茵体育	2017	2017-12-31	A	0.046956	0.047023	0.047023	0.047023	0.017617	0.017642	0.017642	0.017642	0.03247	0.032555	0.032555	0.032555	8.01435e+07	1.32425e+09	2.59751e+08	2.5521e+09	1.16739e+09	47.7	B	4	0.101779	0.457423	0.0605199	21.6602
2018558	558	莱茵体育	2018	2018-12-31	A	0.006196	0.006431	0.006431	0.006431	-0.019705	-0.020452	-0.020452	-0.020452	-0.04018	-0.039673	-0.039673	-0.039673	-1.40035e+07	7.02474e+08	2.32226e+08	2.75302e+09	1.40287e+09	47.7	CCC	3	0.0843532	0.509575	-0.0199345	21.736
2019558	558	莱茵体育	2019	2019-12-31	A	0.022342	0.020904	0.020904	0.020904	0.010105	0.009455	0.009455	0.009455	0.019025	0.018558	0.018558	0.018558	3.38504e+07	1.37848e+08	2.71525e+08	2.42003e+09	1.13465e+09	29.9	CC	2	0.112199	0.468859	0.245563	21.607
2020558	558	莱茵体育	2020	2020-12-31	A	-0.018797	-0.017755	-0.017755	-0.017755	-0.0338	-0.031927	-0.031927	-0.031927	-0.060033	-0.058453	-0.058453	-0.058453	-6.47272e+07	1.40025e+08	2.6671e+08	2.16588e+09	9.4644e+08	29.9	B	4	0.123141	0.436977	-0.462256	21.4961
2021558	558	莱茵体育	2021	2021-12-31	A	-0.030394	-0.028527	-0.028527	-0.028527	-0.054356	-0.051017	-0.051017	-0.051017	-0.093276	-0.089148	-0.089148	-0.089148	-1.00712e+08	1.40695e+08	4.34455e+08	1.91524e+09	7.99154e+08	29.9	CCC	3	0.226841	0.41726	-0.715819	21.3731
2022558	558	莱茵体育	2022	2022-12-31	A	-0.011473	-0.011222	-0.011222	-0.011222	-0.020355	-0.019909	-0.019909	-0.019909	-0.034637	-0.034024	-0.034024	-0.034024	-4.35394e+07	1.19222e+08	2.46982e+08	1.8331e+09	7.55824e+08	29.9	CCC	3	0.134734	0.41232	-0.365196	21.3293
2015559	559	万向钱潮	2015	2015-12-31	A	0.083629	0.086492	0.086492	0.086492	0.065783	0.068035	0.068035	0.068035	0.183056	0.187602	0.187602	0.187602	8.7036e+08	1.02414e+10	2.89478e+09	1.27468e+10	8.16609e+09	51.53	B	4	0.227098	0.640637	0.0849842	23.2685
2016559	559	万向钱潮	2016	2016-12-31	A	0.096652	0.091352	0.091756	0.091756	0.077317	0.073077	0.0734	0.0734	0.188514	0.189218	0.191414	0.191414	9.71762e+08	1.07858e+10	2.93487e+09	1.15177e+10	6.79388e+09	51.53	B	4	0.254813	0.589862	0.0900962	23.1672
2017559	559	万向钱潮	2017	2017-12-31	A	0.095399	0.095447	0.095447	0.095447	0.080103	0.080144	0.080144	0.080144	0.17127	0.182587	0.182587	0.182587	1.01462e+09	1.11542e+10	3.0341e+09	1.15294e+10	6.13706e+09	56.5	B	4	0.263163	0.532298	0.0909629	23.1682
2018559	559	万向钱潮	2018	2018-12-31	A	0.07298	0.074586	0.074586	0.074586	0.062125	0.063492	0.063492	0.063492	0.137024	0.137911	0.137911	0.137911	8.01758e+08	1.13621e+10	3.10087e+09	1.20484e+10	6.5858e+09	56.51	BB	5	0.257368	0.546613	0.0705644	23.2122
2019559	559	万向钱潮	2019	2019-12-31	A	0.053781	0.053736	0.053736	0.053736	0.045383	0.045345	0.045345	0.045345	0.100194	0.100062	0.100062	0.100062	5.84964e+08	1.05811e+10	3.21917e+09	1.20282e+10	6.58001e+09	56.51	BB	5	0.267636	0.54705	0.0552838	23.2105
2020559	559	万向钱潮	2020	2020-12-31	A	0.035637	0.04012	0.04012	0.04012	0.028637	0.03224	0.03224	0.03224	0.050152	0.062071	0.062071	0.062071	4.98107e+08	1.08817e+10	3.09189e+09	1.54901e+10	6.64504e+09	63.76	BB	5	0.199605	0.428987	0.0457748	23.4635
2021559	559	万向钱潮	2021	2021-12-31	A	0.04477	0.046614	0.046614	0.046614	0.041688	0.043405	0.043405	0.043405	0.079827	0.079552	0.079552	0.079552	7.5204e+08	1.43221e+10	2.84288e+09	1.68208e+10	8.0364e+09	63.97	BB	5	0.16901	0.477766	0.052509	23.5459
2022559	559	万向钱潮	2022	2022-12-31	A	0.043445	0.046301	0.046301	0.046301	0.042617	0.045419	0.045419	0.045419	0.091682	0.092381	0.092381	0.092381	8.46216e+08	1.4015e+10	2.68465e+09	1.91883e+10	1.02689e+10	63.97	B	4	0.139911	0.535167	0.0603795	23.6776
2015560	560	昆百大A	2015	2015-12-31	A	0.010925	0.012591	0.012591	0.012591	0.003317	0.003823	0.003823	0.003823	0.00537	0.008029	0.008029	0.008029	1.44971e+07	1.33848e+09	3.29252e+08	6.09635e+09	2.33044e+09	19.34	B	4	0.054008	0.382268	0.010831	22.531
2016560	560	昆百大A	2016	2016-12-31	A	0.024757	0.0259	0.0259	0.0259	0.013114	0.013719	0.013719	0.013719	0.023081	0.023183	0.023183	0.023183	1.13094e+08	1.9166e+09	2.92026e+08	6.6868e+09	2.8877e+09	19.34	B	4	0.0436719	0.431851	0.0590074	22.6234
2017560	560	昆百大A	2017	2017-12-31	A	0.009583	0.013786	0.013786	0.013786	0.004422	0.006362	0.006362	0.006362	0.009423	0.012799	0.012799	0.012799	9.5992e+07	1.31854e+09	4.23566e+08	1.71322e+10	9.09183e+09	13.92	B	4	0.0247235	0.530688	0.0728019	23.5642
2018560	560	我爱我家	2018	2018-12-31	A	0.063469	0.06568	0.06568	0.06568	0.037884	0.039204	0.039204	0.039204	0.073308	0.07938	0.07938	0.07938	9.87006e+08	1.06921e+10	4.2067e+08	1.83689e+10	8.87622e+09	17.45	CCC	3	0.0229012	0.483221	0.0923114	23.6339
2019560	560	我爱我家	2019	2019-12-31	A	0.071246	0.073359	0.073359	0.073359	0.043877	0.045178	0.045178	0.045178	0.082636	0.086204	0.086204	0.086204	1.16312e+09	1.12115e+10	3.5589e+08	1.94916e+10	9.14229e+09	17.45	B	4	0.0182586	0.469037	0.103744	23.6933
2020560	560	我爱我家	2020	2020-12-31	A	0.032971	0.033497	0.033497	0.033497	0.016144	0.016401	0.016401	0.016401	0.031286	0.031339	0.031339	0.031339	4.93888e+08	9.57494e+09	3.30991e+08	2.01237e+10	9.73992e+09	17.45	B	4	0.0164478	0.484001	0.0515813	23.7252
2021560	560	我爱我家	2021	2021-12-31	A	0.021391	0.026565	0.026565	0.026565	0.003967	0.004927	0.004927	0.004927	0.01221	0.012399	0.012399	0.012399	2.18216e+08	1.19629e+10	3.21785e+08	3.29635e+10	2.22526e+10	17.45	B	4	0.00976186	0.675067	0.0182411	24.2187
2022560	560	我爱我家	2022	2022-12-31	A	0.012354	0.012293	0.012293	0.012293	-0.010166	-0.010116	-0.010116	-0.010116	-0.031915	-0.03144	-0.03144	-0.03144	-287246897	1.16734e+10	2.87622e+08	3.2639e+10	2.22423e+10	17.45	B	4	0.00881221	0.681465	-0.0246069	24.2088
2015561	561	烽火电子	2015	2015-12-31	A	0.045813	0.049771	0.049771	0.049771	0.041193	0.044752	0.044752	0.044752	0.082927	0.086276	0.086276	0.086276	9.4794e+07	1.07707e+09	1.36563e+08	2.2664e+09	1.14061e+09	42.31	B	4	0.0602553	0.503268	0.088011	21.5415
2016561	561	烽火电子	2016	2016-12-31	A	0.047696	0.048134	0.048134	0.048134	0.045914	0.046336	0.046336	0.046336	0.084703	0.089176	0.089176	0.089176	1.07559e+08	1.1191e+09	1.85909e+08	2.30846e+09	1.05713e+09	42.31	B	4	0.0805336	0.457936	0.0961116	21.5598
2017561	561	烽火电子	2017	2017-12-31	A	0.034466	0.037636	0.037636	0.037636	0.032028	0.034973	0.034973	0.034973	0.063458	0.067041	0.067041	0.067041	9.28957e+07	1.21672e+09	3.18016e+08	2.77605e+09	1.37497e+09	41.73	B	4	0.114557	0.495297	0.0763494	21.7443
2018561	561	烽火电子	2018	2018-12-31	A	0.035113	0.03593	0.03593	0.03593	0.034104	0.034898	0.034898	0.034898	0.066026	0.068326	0.068326	0.068326	9.65372e+07	1.22378e+09	2.79432e+08	2.9084e+09	1.40614e+09	41.68	B	4	0.0960776	0.483476	0.0788847	21.7909
2019561	561	烽火电子	2019	2019-12-31	A	0.028772	0.03027	0.03027	0.03027	0.030114	0.031682	0.031682	0.031682	0.059867	0.062193	0.062193	0.062193	6.06192e+07	1.34478e+09	2.45684e+08	3.22797e+09	1.60425e+09	41.69	B	4	0.076111	0.496983	0.0450773	21.8951
2020561	561	烽火电子	2020	2020-12-31	A	0.0301	0.031493	0.031625	0.031625	0.030871	0.0323	0.032435	0.032435	0.064601	0.066056	0.06622	0.06622	7.92375e+07	1.38733e+09	2.74739e+08	3.57253e+09	1.8653e+09	41.69	CCC	3	0.0769033	0.522123	0.0571151	21.9965
2021561	561	烽火电子	2021	2021-12-31	A	0.030574	0.031871	0.031871	0.031871	0.029378	0.030624	0.030624	0.030624	0.062136	0.064441	0.064441	0.064441	1.1002e+08	1.50241e+09	5.65604e+08	3.88907e+09	2.05031e+09	40.64	CCC	3	0.145434	0.527199	0.0732288	22.0814
2022561	561	烽火电子	2022	2022-12-31	A	0.024053	0.025287	0.025287	0.025287	0.023291	0.024485	0.024485	0.024485	0.051856	0.053187	0.053187	0.053187	9.72728e+07	1.60002e+09	6.22286e+08	4.30948e+09	2.37389e+09	34.09	B	4	0.144399	0.550854	0.0607949	22.1841
2015565	565	渝三峡A	2015	2015-12-31	A	0.145876	0.15389	0.153669	0.153669	0.136285	0.143772	0.143566	0.143566	0.18592	0.205153	0.204315	0.204315	1.44958e+08	6.48342e+08	2.33916e+08	1.06082e+09	2.83206e+08	40.55	B	4	0.220506	0.26697	0.223583	20.7823
2016565	565	渝三峡A	2016	2016-12-31	A	0.181726	0.202366	0.202366	0.202366	0.167695	0.186741	0.186741	0.186741	0.227468	0.253944	0.253944	0.253944	2.25946e+08	2.35732e+09	2.42925e+08	1.33267e+09	3.50193e+08	40.55	B	4	0.182285	0.262776	0.0958489	21.0104
2017565	565	渝三峡A	2017	2017-12-31	A	0.067063	0.072568	0.072568	0.072568	0.051638	0.055877	0.055877	0.055877	0.077584	0.080001	0.080001	0.080001	5.80749e+07	3.60903e+09	2.51049e+08	1.57104e+09	5.25399e+08	40.55	CC	2	0.159798	0.334427	0.0160915	21.175
2018565	565	渝三峡A	2018	2018-12-31	A	0.042515	0.041084	0.041084	0.041084	0.03079	0.029753	0.029753	0.029753	0.041916	0.042572	0.042572	0.042572	44112691	6.31238e+08	2.19851e+08	1.46873e+09	3.89868e+08	40.55	CCC	3	0.149688	0.265447	0.0698828	21.1077
2019565	565	渝三峡A	2019	2019-12-31	A	0.052686	0.053914	0.053914	0.053914	0.04218	0.043163	0.043163	0.043163	0.057253	0.058672	0.058672	0.058672	7.45196e+07	4.7303e+08	2.07371e+08	1.5388e+09	4.05106e+08	40.55	CC	2	0.134762	0.263261	0.157537	21.1543
2020565	565	渝三峡A	2020	2020-12-31	A	0.041794	0.042459	0.042459	0.042459	0.03467	0.035221	0.035221	0.035221	0.046058	0.047285	0.047285	0.047285	5.17601e+07	4.32885e+08	1.93437e+08	1.58855e+09	3.92776e+08	40.55	B	4	0.121769	0.247254	0.11957	21.1861
2021565	565	渝三峡A	2021	2021-12-31	A	0.046008	0.046273	0.046273	0.046273	0.04435	0.044605	0.044605	0.044605	0.056391	0.057951	0.057951	0.057951	7.34341e+07	4.89314e+08	2.83038e+08	1.60696e+09	3.4313e+08	40.55	B	4	0.176133	0.213528	0.150076	21.1976
2022565	565	渝三峡A	2022	2022-12-31	A	0.032611	0.032644	0.032644	0.032644	0.03257	0.032603	0.032603	0.032603	0.040368	0.040925	0.040925	0.040925	4.99785e+07	4.68844e+08	2.77455e+08	1.61022e+09	3.11048e+08	40.55	CCC	3	0.172309	0.193172	0.106599	21.1996
2015566	566	海南海药	2015	2015-12-31	A	0.066932	0.076389	0.076389	0.076389	0.040493	0.046214	0.046214	0.046214	0.077936	0.092703	0.092703	0.092703	2.21843e+08	1.64382e+09	9.00896e+08	4.8822e+09	2.3456e+09	29.61	B	4	0.184527	0.480438	0.134956	22.3089
2016566	566	海南海药	2016	2016-12-31	A	0.030032	0.039826	0.039826	0.039826	0.016585	0.021993	0.021993	0.021993	0.0283	0.03902	0.03902	0.03902	1.58872e+08	1.50895e+09	1.01506e+09	9.60729e+09	3.97717e+09	34.08	B	4	0.105655	0.413974	0.105286	22.9858
2017566	566	海南海药	2017	2017-12-31	A	0.023156	0.024236	0.024236	0.024236	0.007699	0.008058	0.008058	0.008058	0.015994	0.015168	0.015168	0.015168	1.10312e+08	1.82452e+09	1.11945e+09	1.05474e+10	5.47019e+09	27.87	B	4	0.106136	0.518631	0.0604606	23.0791
2018566	566	海南海药	2018	2018-12-31	A	0.03328	0.032944	0.032944	0.032944	0.009898	0.009798	0.009798	0.009798	0.021202	0.020663	0.020663	0.020663	1.58126e+08	2.47177e+09	1.35839e+09	1.03364e+10	5.51098e+09	24.99	C	1	0.131418	0.533162	0.0639728	23.0589
2019566	566	海南海药	2019	2019-12-31	A	0.008534	0.008712	0.008712	0.008712	-0.018062	-0.018438	-0.018438	-0.018438	-0.042035	-0.041169	-0.041169	-0.041169	-1.23125e+08	2.44529e+09	1.33198e+09	1.07769e+10	6.1463e+09	16.91	C	1	0.123596	0.57032	-0.050352	23.1007
2020566	566	海南海药	2020	2020-12-31	A	-0.053346	-0.052085	-0.052085	-0.052085	-0.063678	-0.062173	-0.062173	-0.062173	-0.16481	-0.152184	-0.152184	-0.152184	-7.09417e+08	2.20031e+09	1.93183e+09	1.02792e+10	6.30761e+09	22.23	C	1	0.187935	0.613627	-0.322416	23.0534
2021566	566	海南海药	2021	2021-12-31	A	-0.162383	-0.145689	-0.145689	-0.145689	-0.191041	-0.171401	-0.171401	-0.171401	-0.669913	-0.502679	-0.502679	-0.502679	-1.55121e+09	2.05906e+09	1.79663e+09	8.36272e+09	5.9779e+09	22.89	CC	2	0.214838	0.714827	-0.753358	22.847
2022566	566	海南海药	2022	2022-12-31	A	0.014712	0.013779	0.013779	0.013779	0.000323	0.000302	0.000302	0.000302	0.001017	0.001007	0.001007	0.001007	-6.14848e+07	1.77905e+09	1.60116e+09	7.36544e+09	5.02827e+09	22.89	CCC	3	0.217388	0.682683	-0.0345604	22.7201
2015568	568	泸州老窖	2015	2015-12-31	A	0.144804	0.144864	0.144864	0.144864	0.117642	0.117691	0.117691	0.117691	0.14965	0.153875	0.153875	0.153875	1.93361e+09	6.90016e+09	1.11053e+09	1.31817e+10	2.81932e+09	26.61	BB	5	0.0842478	0.213882	0.280227	23.3021
2016568	568	泸州老窖	2016	2016-12-31	A	0.180714	0.183872	0.184027	0.184027	0.142584	0.145075	0.145198	0.145198	0.175259	0.181481	0.181477	0.181477	2.53998e+09	8.304e+09	1.17879e+09	1.3674e+10	2.5494e+09	28.11	B	4	0.0862063	0.186441	0.305874	23.3388
2017568	568	泸州老窖	2017	2017-12-31	A	0.168397	0.197313	0.199033	0.199033	0.13171	0.154325	0.155671	0.155671	0.169927	0.197	0.196845	0.196845	3.42821e+09	1.03949e+10	1.12989e+09	1.97558e+10	4.44317e+09	26.02	BBB	6	0.0571932	0.224905	0.329798	23.7067
2018568	568	泸州老窖	2018	2018-12-31	A	0.196577	0.209799	0.209799	0.209799	0.155296	0.165742	0.165742	0.165742	0.205	0.21645	0.21645	0.21645	4.67698e+09	1.30555e+10	1.02967e+09	2.26049e+10	5.48072e+09	26.02	BBB	6	0.0455505	0.242457	0.358239	23.8414
2019568	568	泸州老窖	2019	2019-12-31	A	0.203967	0.228966	0.228966	0.228966	0.16052	0.180194	0.180194	0.180194	0.237397	0.253128	0.253128	0.253128	6.11929e+09	1.58169e+10	1.51887e+09	2.892e+10	9.36524e+09	26.02	BBB	6	0.0525196	0.323833	0.386882	24.0878
2020568	568	泸州老窖	2020	2020-12-31	A	0.222987	0.244226	0.244226	0.244226	0.170199	0.18641	0.18641	0.18641	0.257033	0.278848	0.278848	0.278848	7.95932e+09	1.66529e+10	6.88711e+09	3.50092e+10	1.18273e+10	26.02	BBB	6	0.196723	0.337835	0.477955	24.2789
2021568	568	泸州老窖	2021	2021-12-31	A	0.239149	0.264228	0.264228	0.264228	0.183683	0.202945	0.202945	0.202945	0.282091	0.30933	0.30933	0.30933	1.05904e+10	2.06423e+10	8.08949e+09	4.32118e+10	1.50745e+10	26.02	BBB	6	0.187206	0.348852	0.513046	24.4894
2022568	568	泸州老窖	2022	2022-12-31	A	0.264051	0.286866	0.286866	0.286866	0.202598	0.220103	0.220103	0.220103	0.303261	0.33332	0.33332	0.33332	1.38469e+10	2.51236e+10	8.85626e+09	5.13855e+10	1.70567e+10	25.89	BB	5	0.172349	0.331936	0.551151	24.6626
2015570	570	苏常柴A	2015	2015-12-31	A	0.022721	0.022954	0.022954	0.022954	0.022424	0.022654	0.022654	0.022654	0.035874	0.036483	0.036483	0.036483	8.36314e+07	2.5198e+09	5.54602e+08	3.23241e+09	1.21191e+09	30.43	B	4	0.171576	0.374924	0.0331897	21.8965
2016570	570	苏常柴A	2016	2016-12-31	A	0.017014	0.018219	0.018219	0.018219	0.017106	0.018317	0.018317	0.018317	0.027201	0.029208	0.029208	0.029208	7.00447e+07	2.28303e+09	5.53679e+08	3.72486e+09	1.38238e+09	30.43	BB	5	0.148644	0.371122	0.0306806	22.0383
2017570	570	苏常柴A	2017	2017-12-31	A	0.01246	0.012463	0.012463	0.012463	0.012626	0.012629	0.012629	0.012629	0.020751	0.020414	0.020414	0.020414	3.36053e+07	2.42907e+09	5.60305e+08	3.72666e+09	1.45905e+09	30.43	B	4	0.150351	0.391518	0.0138346	22.0388
2018570	570	苏常柴A	2018	2018-12-31	A	0.021215	0.020699	0.020689	0.020689	0.017641	0.017211	0.017203	0.017203	0.0303	0.028888	0.028879	0.028879	7.56613e+07	2.13927e+09	5.11454e+08	3.54608e+09	1.48153e+09	30.43	B	4	0.144231	0.417794	0.0353678	21.9891
2019570	570	苏常柴A	2019	2019-12-31	A	0.006381	0.006333	0.006329	0.006329	0.007161	0.007107	0.007103	0.007103	0.011727	0.011916	0.011911	0.011911	2.6469e+07	2.04582e+09	4.57723e+08	3.48882e+09	1.35829e+09	30.43	B	4	0.131197	0.389327	0.0129381	21.9728
2020570	570	苏常柴A	2020	2020-12-31	A	0.017746	0.018853	0.018853	0.018853	0.013229	0.014054	0.014054	0.014054	0.022808	0.023645	0.023645	0.023645	5.5963e+07	2.29646e+09	4.54182e+08	3.95295e+09	1.66011e+09	30.43	B	4	0.114897	0.419966	0.0243692	22.0977
2021570	570	苏常柴A	2021	2021-12-31	A	0.02397	0.026438	0.026438	0.026438	0.021178	0.023358	0.023358	0.023358	0.033236	0.038195	0.038195	0.038195	1.129e+08	2.45243e+09	4.02916e+08	4.86038e+09	1.76341e+09	32.26	B	4	0.0828979	0.362813	0.0460359	22.3044
2022570	570	苏常柴A	2022	2022-12-31	A	0.011519	0.011929	0.011929	0.011929	0.015183	0.015724	0.015724	0.015724	0.023605	0.024557	0.024557	0.024557	7.80707e+07	2.18204e+09	7.20061e+08	5.21936e+09	1.86219e+09	32.26	B	4	0.13796	0.356784	0.0357787	22.3756
2015571	571	新大洲A	2015	2015-12-31	A	0.017236	0.017976	0.018007	0.018007	0.007192	0.007501	0.007513	0.007513	0.012203	0.012261	0.012198	0.012198	6.53716e+07	9.16973e+08	6.51634e+08	4.88431e+09	2.00574e+09	10.99	B	4	0.133414	0.410649	0.0712907	22.3093
2016571	571	新大洲A	2016	2016-12-31	A	0.00774	0.007825	0.007825	0.007825	6.2e-05	6.2e-05	6.2e-05	6.2e-05	0.000106	0.000107	0.000107	0.000107	9.06953e+06	8.70332e+08	1.56847e+09	4993407626	2.09786e+09	10.99	CC	2	0.314109	0.420125	0.0104208	22.3314
2017571	571	新大洲A	2017	2017-12-31	A	0.035814	0.036467	0.036467	0.036467	0.008632	0.00879	0.00879	0.00879	0.015471	0.015456	0.015456	0.015456	4.99981e+07	1.60317e+09	1.64519e+09	5.17908e+09	2.28939e+09	10.99	CC	2	0.31766	0.442046	0.0311871	22.3679
2018571	571	新大洲A	2018	2018-12-31	A	-0.220063	-0.197819	-0.197819	-0.197819	-0.251239	-0.225844	-0.225844	-0.225844	-0.563446	-0.444935	-0.444935	-0.444935	-1.0355e+09	1.58852e+09	1.58153e+09	4.2282e+09	2.34285e+09	10.99	C	1	0.374043	0.554102	-0.651865	22.165
2019571	571	*ST 大洲	2019	2019-12-31	A	-0.140684	-0.12648	-0.12648	-0.12648	-0.178364	-0.160356	-0.160356	-0.160356	-0.494665	-0.39347	-0.39347	-0.39347	-4.69708e+08	1.4392e+09	1.51412e+09	3.45272e+09	2.20775e+09	10.99	C	1
2020571	571	*ST 大洲	2020	2020-12-31	A	-0.066146	-0.06074	-0.06074	-0.06074	-0.120376	-0.110538	-0.110538	-0.110538	-0.37405	-0.322475	-0.322475	-0.322475	-230014011	9.89108e+08	1.57537e+09	2.93101e+09	1.98776e+09	13.25	C	1
2021571	571	ST 大洲	2021	2021-12-31	A	-0.004498	-0.004398	-0.004398	-0.004398	-0.032655	-0.031928	-0.031928	-0.031928	-0.104072	-0.100438	-0.100438	-0.100438	-5.39062e+06	1.18748e+09	1.41564e+09	2.8033e+09	1.9237e+09	13.25	C	1
2022571	571	ST 大洲	2022	2022-12-31	A	0.056626	0.058307	0.058307	0.058307	0.038449	0.039591	0.039591	0.039591	0.113084	0.120969	0.120969	0.120969	1.46572e+08	1.31682e+09	1.36606e+09	2.97483e+09	1.96336e+09	13.25	C	1
2015572	572	海马汽车	2015	2015-12-31	A	0.007689	0.007984	0.007984	0.007984	0.005863	0.006089	0.006089	0.006089	0.010505	0.0105	0.0105	0.0105	5.86979e+07	1.2181e+10	3.12038e+09	1.73969e+10	7.68666e+09	28.8	CCC	3	0.179364	0.44184	0.00481883	23.5796
2016572	572	海马汽车	2016	2016-12-31	A	0.00207	0.002117	0.002117	0.002117	0.000713	0.000729	0.000729	0.000729	0.001345	0.00134	0.00134	0.00134	-3.04488e+07	1.38901e+10	3.11691e+09	1.81981e+10	8.55754e+09	28.8	CCC	3	0.171276	0.470243	-0.00219213	23.6246
2017572	572	海马汽车	2017	2017-12-31	A	-0.090994	-0.084556	-0.084556	-0.084556	-0.089613	-0.083272	-0.083272	-0.083272	-0.171178	-0.158055	-0.158055	-0.158055	-1.45796e+09	9.68319e+09	2.54176e+09	1.57929e+10	7.52525e+09	28.8	CCC	3	0.160943	0.476495	-0.150566	23.4828
2018572	572	海马汽车	2018	2018-12-31	A	-0.200558	-0.168657	-0.168657	-0.168657	-0.198401	-0.166843	-0.166843	-0.166843	-0.393535	-0.323737	-0.323737	-0.323737	-2.33461e+09	5.04715e+09	3.05595e+09	1.14583e+10	5.6816e+09	28.8	CC	2	0.266701	0.495849	-0.462559	23.162
2019572	572	*ST 海马	2019	2019-12-31	A	0.011251	0.010881	0.010881	0.010881	0.009098	0.008799	0.008799	0.008799	0.01706	0.016979	0.016979	0.016979	8.75942e+07	4.69097e+09	3.01304e+09	1.07289e+10	5.00707e+09	28.8	CCC	3
2020572	572	ST 海马	2020	2020-12-31	A	-0.126548	-0.116896	-0.116896	-0.116896	-0.139252	-0.128631	-0.128631	-0.128631	-0.288998	-0.252445	-0.252445	-0.252445	-1.18488e+09	1.37509e+09	2.7043e+09	9.20833e+09	4.77137e+09	28.8	CCC	3
2021572	572	海马汽车	2021	2021-12-31	A	0.016862	0.015893	0.015893	0.015893	0.016442	0.015497	0.015497	0.015497	0.029642	0.030023	0.030023	0.030023	1.52643e+06	1.76257e+09	2.22951e+09	8.20727e+09	3.6549e+09	28.8	CCC	3	0.271651	0.445324	0.000866028	22.8283
2022572	572	海马汽车	2022	2022-12-31	A	-0.185162	-0.160801	-0.160801	-0.160801	-0.250104	-0.217198	-0.217198	-0.217198	-0.52944	-0.418536	-0.418536	-0.418536	-1.19028e+09	2.37713e+09	1.78221e+09	6.29876e+09	3.32327e+09	28.8	B	4	0.282946	0.527607	-0.500724	22.5636
2015573	573	粤宏远A	2015	2015-12-31	A	-0.018126	-0.017749	-0.017749	-0.017749	-0.031018	-0.030373	-0.030373	-0.030373	-0.064777	-0.062947	-0.062947	-0.062947	-1.13646e+08	3.09567e+08	8.08231e+07	3.18673e+09	1.6608e+09	16.52	CCC	3	0.0253624	0.52116	-0.367112	21.8823
2016573	573	粤宏远A	2016	2016-12-31	A	0.087648	0.081366	0.081366	0.081366	0.069721	0.064723	0.064723	0.064723	0.111967	0.118626	0.118626	0.118626	2.19159e+08	1.12534e+09	5.65114e+07	2.76045e+09	1.04154e+09	16.52	CCC	3	0.0204718	0.377309	0.194749	21.7387
2017573	573	粤宏远A	2017	2017-12-31	A	0.016007	0.016508	0.016508	0.016508	0.01076	0.011097	0.011097	0.011097	0.018416	0.018407	0.018407	0.018407	43069830	565735321	124769485	2.93915e+09	1.22188e+09	16.55	BB	5	0.0424508	0.415724	0.0761307	21.8014
2018573	573	粤宏远A	2018	2018-12-31	A	0.021613	0.023399	0.023399	0.023399	0.011452	0.012398	0.012398	0.012398	0.023276	0.023203	0.023203	0.023203	6.29067e+07	9.11677e+08	1.49029e+08	3.4688e+09	1.76215e+09	19.7	BB	5	0.0429628	0.507999	0.0690011	21.9671
2019573	573	粤宏远A	2019	2019-12-31	A	0.035297	0.032341	0.032341	0.032341	0.018919	0.017334	0.017334	0.017334	0.032064	0.032286	0.032286	0.032286	9.3213e+07	9.1262e+08	1.34503e+08	2.93277e+09	1.20235e+09	19.71	B	4	0.0458622	0.40997	0.102138	21.7992
2020573	573	粤宏远A	2020	2020-12-31	A	-0.028207	-0.029031	-0.029031	-0.029031	-0.038713	-0.039844	-0.039844	-0.039844	-0.076412	-0.072826	-0.072826	-0.072826	-1.25751e+08	8.26059e+08	1.19399e+08	3.10926e+09	1.534e+09	19.95	B	4	0.038401	0.493365	-0.15223	21.8576
2021573	573	粤宏远A	2021	2021-12-31	A	0.087386	0.078029	0.078029	0.078029	0.054309	0.048494	0.048494	0.048494	0.081342	0.083823	0.083823	0.083823	1.88362e+08	1.21171e+09	8.69298e+07	2.50782e+09	8.3346e+08	19.95	B	4	0.0346635	0.332344	0.155451	21.6427
2022573	573	粤宏远A	2022	2022-12-31	A	0.021269	0.021491	0.021491	0.021491	0.013383	0.013522	0.013522	0.013522	0.020835	0.020649	0.020649	0.020649	3.18608e+07	9.47382e+08	8.19832e+07	2.56063e+09	9.15837e+08	19.95	B	4	0.0320168	0.357661	0.0336304	21.6635
2015576	576	广东甘化	2015	2015-12-31	A	0.134775	0.154585	0.154585	0.154585	0.09055	0.10386	0.10386	0.10386	0.147093	0.15877	0.15877	0.15877	-1.00893e+08	3.98142e+08	6.48883e+08	1.95811e+09	7.52704e+08	41.55	B	4	0.331383	0.384404	-0.25341	21.3952
2016576	576	广东甘化	2016	2016-12-31	A	0.107768	0.096133	0.096133	0.096133	0.06495	0.057937	0.057937	0.057937	0.078294	0.081483	0.081483	0.081483	-1.62575e+08	4.732e+08	6.39116e+08	1.57649e+09	2.68688e+08	41.55	B	4	0.405405	0.170435	-0.343564	21.1785
2017576	576	广东甘化	2017	2017-12-31	A	-0.332801	-0.288985	-0.288985	-0.288985	-0.234639	-0.203747	-0.203747	-0.203747	-0.276929	-0.24335	-0.24335	-0.24335	-4.1579e+08	4.74967e+08	2.70299e+08	1.20967e+09	1.84728e+08	41.55	CC	2	0.223449	0.15271	-0.87541	20.9136
2018576	576	广东甘化	2018	2018-12-31	A	0.068558	0.079429	0.079429	0.079429	0.064595	0.074837	0.074837	0.074837	0.093869	0.09911	0.09911	0.09911	9.08683e+07	4.09189e+08	6.95497e+07	1.66557e+09	5.19428e+08	41.55	CCC	3	0.0417574	0.311863	0.222069	21.2334
2019576	576	广东甘化	2019	2019-12-31	A	0.083901	0.081838	0.081838	0.081838	0.068172	0.066496	0.066496	0.066496	0.094337	0.094325	0.094325	0.094325	1.26316e+08	4.94554e+08	6.01759e+07	1.58564e+09	4.39777e+08	41.55	CCC	3	0.0379506	0.277351	0.255414	21.1843
2020576	576	甘化科工	2020	2020-12-31	A	0.461719	0.508512	0.508512	0.508512	0.355071	0.391057	0.391057	0.391057	0.397325	0.478757	0.478757	0.478757	8.86082e+08	5.14783e+08	3.20588e+07	1.94328e+09	2.0666e+08	41.55	CCC	3	0.0164973	0.106346	1.72127	21.3876
2021576	576	甘化科工	2021	2021-12-31	A	0.025074	0.024487	0.024487	0.024487	0.021219	0.020723	0.020723	0.020723	0.024131	0.023372	0.023372	0.023372	4.99356e+07	5.39626e+08	3.92749e+07	1.85446e+09	2.23754e+08	41.55	B	4	0.0211786	0.120657	0.0925373	21.3409
2022576	576	甘化科工	2022	2022-12-31	A	0.065152	0.067721	0.067721	0.067721	0.059147	0.061479	0.061479	0.061479	0.066345	0.069415	0.069415	0.069415	1.12927e+08	4.45382e+08	5.77708e+07	2.00668e+09	217706059	41.77	CCC	3	0.0287892	0.108491	0.25355	21.4197
2015581	581	威孚高科	2015	2015-12-31	A	0.105221	0.109457	0.109457	0.109457	0.098876	0.102857	0.102857	0.102857	0.127137	0.132283	0.132283	0.132283	1.60281e+09	5.74164e+09	2.32063e+09	1.57041e+10	3.49082e+09	20.22	BB	5	0.147772	0.222287	0.279156	23.4772
2016581	581	威孚高科	2016	2016-12-31	A	0.104811	0.10977	0.10977	0.10977	0.099978	0.104708	0.104708	0.104708	0.128821	0.134782	0.134782	0.134782	1.77826e+09	6.4227e+09	2.44784e+09	1.72638e+10	3.86534e+09	20.22	BB	5	0.141791	0.223899	0.276871	23.5719
2017581	581	威孚高科	2017	2017-12-31	A	0.140267	0.151367	0.151367	0.151367	0.130849	0.141204	0.141204	0.141204	0.172441	0.184155	0.184155	0.184155	2.82422e+09	9.01728e+09	2.58487e+09	2.0231e+10	4.87964e+09	20.22	BBB	6	0.127768	0.241196	0.313201	23.7305
2018581	581	威孚高科	2018	2018-12-31	A	0.123721	0.12571	0.12571	0.12571	0.118049	0.119947	0.119947	0.119947	0.149909	0.155097	0.155097	0.155097	2.6109e+09	8.72167e+09	2.70737e+09	2.0892e+10	4.44007e+09	20.22	BB	5	0.129589	0.212524	0.299357	23.7626
2019581	581	威孚高科	2019	2019-12-31	A	0.099867	0.106695	0.106695	0.106695	0.096114	0.102685	0.102685	0.102685	0.1317	0.135708	0.135708	0.135708	2.45426e+09	8.78436e+09	2.84518e+09	2.39583e+10	6.47369e+09	20.22	BB	5	0.118755	0.270206	0.279389	23.8996
2020581	581	威孚高科	2020	2020-12-31	A	0.108943	0.116146	0.116146	0.116146	0.103205	0.110029	0.110029	0.110029	0.15019	0.155612	0.155612	0.155612	2.94064e+09	1.28838e+10	2.88223e+09	2.73507e+10	8.55623e+09	20.22	BB	5	0.105381	0.312834	0.228243	24.032
2021581	581	威孚高科	2021	2021-12-31	A	0.098689	0.099796	0.099796	0.099796	0.094719	0.095781	0.095781	0.095781	0.132716	0.136716	0.136716	0.136716	2.76521e+09	1.36824e+10	2.93221e+09	2.79709e+10	8.00816e+09	20.23	BB	5	0.104831	0.286304	0.2021	24.0544
2022581	581	威孚高科	2022	2022-12-31	A	0.009182	0.009272	0.009272	0.009272	0.006693	0.006759	0.006759	0.006759	0.010358	0.009946	0.009946	0.009946	1.81626e+08	1.27296e+10	3.76998e+09	2.85289e+10	1.00942e+10	20.23	B	4	0.132146	0.353824	0.014268	24.0742
2015582	582	北部湾港	2015	2015-12-31	A	0.058809	0.063674	0.06936	0.06936	0.033033	0.035765	0.038959	0.038959	0.058673	0.072103	0.07757	0.07757	4.54262e+08	3.05473e+09	7.8099e+09	1.23553e+10	5.3993e+09	54.09	CC	2	0.63211	0.437003	0.148708	23.2374
2016582	582	北部湾港	2016	2016-12-31	A	0.059654	0.059433	0.059433	0.059433	0.039156	0.039011	0.039011	0.039011	0.064988	0.066951	0.066951	0.066951	5.5824e+08	2.99454e+09	7.84243e+09	1.22642e+10	4.87496e+09	54.09	CCC	3	0.639456	0.397495	0.186419	23.23
2017582	582	北部湾港	2017	2017-12-31	A	0.06746	0.069007	0.069007	0.069007	0.045881	0.046933	0.046933	0.046933	0.07468	0.077119	0.077119	0.077119	7.00871e+08	3.27487e+09	8.07136e+09	1.28396e+10	4.95136e+09	54.09	CCC	3	0.628629	0.385631	0.214015	23.2758
2018582	582	北部湾港	2018	2018-12-31	A	0.064841	0.067668	0.074099	0.074099	0.041542	0.043353	0.047473	0.047473	0.06809	0.07548	0.07758	0.07758	9.09906e+08	4.21066e+09	1.0423e+10	1.71171e+10	6.674e+09	47.42	CC	2	0.608925	0.389903	0.216096	23.5633
2019582	582	北部湾港	2019	2019-12-31	A	0.079498	0.081156	0.081825	0.081825	0.058953	0.060183	0.060678	0.060678	0.099843	0.100498	0.101132	0.101132	1.24127e+09	4.79234e+09	1.1895e+10	1.81493e+10	7.43295e+09	47.42	CC	2	0.655395	0.409545	0.25901	23.6219
2020582	582	北部湾港	2020	2020-12-31	A	0.082091	0.08486	0.08486	0.08486	0.060711	0.062758	0.062758	0.062758	0.097957	0.103629	0.103629	0.103629	1.4253e+09	5.36256e+09	1.15444e+10	1.94162e+10	7.38272e+09	63.06	CCC	3	0.594574	0.380234	0.265787	23.6894
2021582	582	北部湾港	2021	2021-12-31	A	0.059654	0.066539	0.069275	0.069275	0.042858	0.047805	0.049771	0.049771	0.08728	0.088869	0.091319	0.091319	1.406e+09	5.89832e+09	1.24437e+10	2.68836e+10	1.36826e+10	63.11	CCC	3	0.462873	0.508957	0.238373	24.0148
2022582	582	北部湾港	2022	2022-12-31	A	0.056715	0.059011	0.059314	0.059314	0.039027	0.040607	0.040816	0.040816	0.076516	0.081206	0.081471	0.081471	1.40255e+09	6.37786e+09	1.67166e+10	2.94663e+10	1.4437e+10	63.29	BB	5	0.56731	0.48995	0.21991	24.1065
2015585	585	东北电气	2015	2015-12-31	A	0.016182	0.016196	0.016196	0.016196	0.010048	0.010056	0.010056	0.010056	0.016336	0.016636	0.016636	0.016636	7.51897e+06	1.5174e+08	5.87834e+07	4.83446e+08	1.86105e+08	29.42	#N/A	#N/A
2016585	585	东北电气	2016	2016-12-31	A	-0.229193	-0.208063	-0.208063	-0.208063	-0.247837	-0.224989	-0.224989	-0.224989	-0.47907	-0.394239	-0.394239	-0.394239	-9.2316e+07	6.35144e+07	4.18446e+07	4.0183e+08	1.93951e+08	29.43	#N/A	#N/A
2017585	585	东北电气	2017	2017-12-31	A	-1.29615	-1.12116	-1.12116	-1.12116	-1.30016	-1.12463	-1.12463	-1.12463		-60.1534	-60.1534	-60.1534	-8.81182e+07	3.29859e+07	3.57059e+07	3.06237e+08	5.00878e+08	29.43	#N/A	#N/A
2018585	585	*ST 东电	2018	2018-12-31	A	0.030023	0.037382	0.037382	0.037382	0.027911	0.034752	0.034752	0.034752	0.637455				1.21246e+07	3.23115e+07	5.01368e+07	5.05113e+08	4.82997e+08	29.43	#N/A	#N/A
2019585	585	ST 东电	2019	2019-12-31	A	-0.08692	-0.084435	-0.084435	-0.084435	-0.084129	-0.081725	-0.081725	-0.081725					-4.02542e+07	1.02341e+08	4.9802e+07	4.77041e+08	5.28148e+08	29.43	#N/A	#N/A
2020585	585	*ST 东电	2020	2020-12-31	A	0.427155	0.212075	0.212075	0.212075	0.397808	0.197505	0.197505	0.197505					6.6005e+07	7.99909e+07	4.4912e+07	1.57526e+08	3.42755e+08	29.44	#N/A	#N/A
2021585	585	*ST 东电	2021	2021-12-31	A	0.092003	0.10165	0.10165	0.10165	0.090515	0.100006	0.100006	0.100006					-2.03441e+07	83700725	4.21795e+07	1.94428e+08	3.61964e+08	29.44	#N/A	#N/A
2015586	586	汇源通信	2015	2015-12-31	A	0.020351	0.020215	0.020215	0.020215	0.033478	0.033255	0.033255	0.033255	0.069406	0.072268	0.072268	0.072268	8.89047e+06	4.34954e+08	3.47306e+07	5.30457e+08	2.74588e+08	20.68	CCC	3	0.0654731	0.517645	0.02044	20.0892
2016586	586	汇源通信	2016	2016-12-31	A	0.011886	0.012118	0.012118	0.012118	0.006879	0.007013	0.007013	0.007013	0.014547	0.014686	0.014686	0.014686	-2.23561e+06	4.54978e+08	3.27911e+07	5.51545e+08	2.90747e+08	20.68	CCC	3	0.0594531	0.527149	-0.00491367	20.1282
2017586	586	汇源通信	2017	2017-12-31	A	0.009033	0.009107	0.009107	0.009107	0.001688	0.001702	0.001702	0.001702	0.003603	0.003616	0.003616	0.003616	2.0196e+06	3.90334e+08	3.70995e+07	5.60682e+08	2.98031e+08	20.68	CCC	3	0.0661686	0.531551	0.00517403	20.1447
2018586	586	汇源通信	2018	2018-12-31	A	0.003394	0.003508	0.003508	0.003508	-0.003116	-0.00322	-0.00322	-0.00322	-0.007153	-0.007132	-0.007132	-0.007132	-2.20875e+06	4.26707e+08	4.50241e+07	5.99393e+08	3.38272e+08	20.68	CCC	3	0.0751162	0.564357	-0.00517627	20.2114
2019586	586	汇源通信	2019	2019-12-31	A	0.01667	0.017021	0.017021	0.017021	0.009379	0.009576	0.009576	0.009576	0.021845	0.022146	0.022146	0.022146	5.7196e+06	4.3427e+08	4.60227e+07	6.25194e+08	3.56778e+08	20.68	CC	2	0.0736135	0.570667	0.0131706	20.2536
2020586	586	汇源通信	2020	2020-12-31	A	0.065871	0.057942	0.057942	0.057942	0.046408	0.040822	0.040822	0.040822	0.083417	0.084135	0.084135	0.084135	2.71507e+07	4.85105e+08	4.40243e+07	4.90848e+08	2.1777e+08	20.68	C	1	0.0896903	0.443661	0.0559687	20.0116
2021586	586	汇源通信	2021	2021-12-31	A	0.068148	0.069797	0.069797	0.069797	0.054488	0.055806	0.055806	0.055806	0.093216	0.097773	0.097773	0.097773	3.33853e+07	4.49639e+08	5.35741e+07	5.15201e+08	2.14051e+08	20.68	CC	2	0.103987	0.415471	0.0742492	20.0601
2022586	586	汇源通信	2022	2022-12-31	A	0.047429	0.04933	0.04933	0.04933	0.03442	0.035799	0.035799	0.035799	0.059976	0.06183	0.06183	0.06183	2.63146e+07	4.46309e+08	5.78735e+07	5.5823e+08	237865835	20.68	B	4	0.103673	0.426107	0.0589606	20.1403
2015589	589	黔轮胎A	2015	2015-12-31	A	-0.015715	-0.016802	-0.016802	-0.016802	-0.023131	-0.02473	-0.02473	-0.02473	-0.074172	-0.071218	-0.071218	-0.071218	-3.23793e+08	4.73347e+09	3.44668e+09	1.11757e+10	7.69057e+09	25.33	CCC	3	0.308407	0.688149	-0.068405	23.137
2016589	589	黔轮胎A	2016	2016-12-31	A	0.012741	0.0123	0.0123	0.0123	0.001416	0.001367	0.001367	0.001367	0.004125	0.00418	0.00418	0.00418	-2.98864e+08	5.58729e+09	3.78159e+09	1.04283e+10	6.84921e+09	25.33	CCC	3	0.362628	0.656792	-0.0534899	23.0678
2017589	589	黔轮胎A	2017	2017-12-31	A	-0.009681	-0.009338	-0.009338	-0.009338	-0.022818	-0.022011	-0.022011	-0.022011	-0.066383	-0.064085	-0.064085	-0.064085	-2.70692e+08	6.95961e+09	3.71351e+09	9.71543e+09	6.37587e+09	25.33	CC	2	0.382227	0.656262	-0.0388947	22.997
2018589	589	黔轮胎A	2018	2018-12-31	A	0.021092	0.021892	0.021892	0.021892	0.008412	0.008731	0.008731	0.008731	0.025817	0.026107	0.026107	0.026107	1.03326e+08	6.82532e+09	3.81245e+09	1.04813e+10	7.06605e+09	25.33	CCC	3	0.363738	0.674157	0.0151387	23.0729
2019589	589	贵州轮胎	2019	2019-12-31	A	0.024162	0.024208	0.024208	0.024208	0.012874	0.012898	0.012898	0.012898	0.036374	0.037945	0.037945	0.037945	1.80389e+08	6.45834e+09	3.30503e+09	1.0521e+10	6.79744e+09	25.33	CCC	3	0.314135	0.646081	0.0279311	23.0766
2020589	589	贵州轮胎	2020	2020-12-31	A	0.124967	0.13061	0.13061	0.13061	0.098858	0.103322	0.103322	0.103322	0.233191	0.264584	0.264584	0.264584	1.35372e+09	6.80873e+09	3.76279e+09	1.15162e+10	6.6341e+09	24.63	CCC	3	0.326738	0.576066	0.198822	23.167
2021589	589	贵州轮胎	2021	2021-12-31	A	0.032842	0.034672	0.034672	0.034672	0.028721	0.030321	0.030321	0.030321	0.062246	0.068335	0.068335	0.068335	3.93221e+08	7.33928e+09	4.61908e+09	1.28757e+10	6.93478e+09	27.76	B	4	0.358743	0.538593	0.0535776	23.2786
2022589	589	贵州轮胎	2022	2022-12-31	A	0.024589	0.027066	0.027066	0.027066	0.027384	0.030144	0.030144	0.030144	0.06659	0.069489	0.069489	0.069489	4.50905e+08	8.43986e+09	5.35201e+09	1.57616e+10	9.2798e+09	27.76	B	4	0.33956	0.588761	0.0534256	23.4808
2015590	590	*ST 古汉	2015	2015-12-31	A	0.056667	0.056697	0.056697	0.056697	0.038085	0.038105	0.038105	0.038105	0.108712	0.114759	0.114759	0.114759	2.91419e+07	2.9472e+08	1.46045e+08	5.87435e+08	3.8164e+08	18.61	CC	2
2016590	590	启迪古汉	2016	2016-12-31	A	0.107049	0.110849	0.110849	0.110849	0.079451	0.082272	0.082272	0.082272	0.189835	0.21334	0.21334	0.21334	1.70355e+07	3.17411e+08	1.42633e+08	6.30679e+08	3.66723e+08	18.61	CCC	3	0.226158	0.581474	0.0536703	20.2623
2017590	590	启迪古汉	2017	2017-12-31	A	0.020982	0.024372	0.024372	0.024372	0.011337	0.013169	0.013169	0.013169	0.016982	0.023383	0.023383	0.023383	2.23155e+07	3.43539e+08	1.6134e+08	8.73736e+08	2.90405e+08	29	B	4	0.184655	0.332371	0.0649576	20.5883
2018590	590	启迪古汉	2018	2018-12-31	A	-0.047261	-0.045664	-0.045664	-0.045664	-0.046755	-0.045175	-0.045175	-0.045175	-0.06586	-0.065656	-0.065656	-0.065656	-3.52809e+07	1.85811e+08	1.52495e+08	8.16599e+08	2.3688e+08	29.41	CCC	3	0.186744	0.290081	-0.189875	20.5207
2019590	590	启迪古汉	2019	2019-12-31	A	0.057536	0.058578	0.058578	0.058578	0.050124	0.051033	0.051033	0.051033	0.068218	0.070627	0.070627	0.070627	5.21034e+07	3.15034e+08	143418579	8.46744e+08	2.24583e+08	29.41	B	4	0.169376	0.265232	0.165389	20.5569
2020590	590	启迪药业	2020	2020-12-31	A	0.023248	0.023856	0.023856	0.023856	0.025469	0.026134	0.026134	0.026134	0.035235	0.035867	0.035867	0.035867	2.77852e+07	2.7509e+08	1.45288e+08	8.92158e+08	2.47274e+08	29.41	B	4	0.162851	0.277164	0.101004	20.6092
2021590	590	启迪药业	2021	2021-12-31	A	0.036738	0.038233	0.038233	0.038233	0.036616	0.038106	0.038106	0.038106	0.051937	0.053402	0.053402	0.053402	4.23534e+07	3.00775e+08	2.2849e+08	9.67826e+08	2.85504e+08	29.41	CCC	3	0.236086	0.294996	0.140814	20.6906
2022590	590	启迪药业	2022	2022-12-31	A	0.015661	0.01712	0.01712	0.01712	0.015575	0.017027	0.017027	0.017027	0.025869	0.026245	0.026245	0.026245	2.26729e+07	3.50528e+08	2.66946e+08	1.16675e+09	4.6426e+08	29.41	B	4	0.228794	0.397907	0.0646821	20.8775
2015591	591	桐君阁	2015	2015-12-31	A	0.0457	0.049726	0.079741	0.079741	0.02169	0.023601	0.037847	0.037847	0.079306	0.082407	0.147296	0.147296	4.83849e+08	3.63028e+09	1.28151e+10	2.27372e+10	1.65186e+10	40.79	CCC	3	0.56362	0.726502	0.133281	23.8473
2016591	591	太阳能	2016	2016-12-31	A	0.042117	0.047758	0.047758	0.047758	0.022796	0.025849	0.025849	0.025849	0.058902	0.076508	0.076508	0.076508	6.80384e+08	4.33348e+09	1.73656e+10	2.97685e+10	1.82474e+10	31.27	CCC	3	0.583355	0.612976	0.157006	24.1167
2017591	591	太阳能	2017	2017-12-31	A	0.048261	0.049662	0.049662	0.049662	0.025695	0.026441	0.026441	0.026441	0.066178	0.068205	0.068205	0.068205	8.37422e+08	5.20476e+09	2.00285e+10	3.15483e+10	1.92991e+10	31.27	B	4	0.634853	0.611733	0.160895	24.1748
2018591	591	太阳能	2018	2018-12-31	A	0.048824	0.050806	0.050806	0.050806	0.024997	0.026012	0.026012	0.026012	0.066441	0.068095	0.068095	0.068095	8.9857e+08	5.03697e+09	2.2982e+10	3.42194e+10	2.13451e+10	31.27	B	4	0.671606	0.623772	0.178395	24.2561
2019591	591	太阳能	2019	2019-12-31	A	0.050962	0.053259	0.053259	0.053259	0.024174	0.025263	0.025263	0.025263	0.067226	0.068738	0.068738	0.068738	1.04915e+09	5.01109e+09	2.5571e+10	3.74499e+10	2.39832e+10	31.27	CCC	3	0.682806	0.640408	0.209367	24.3463
2020591	591	太阳能	2020	2020-12-31	A	0.055484	0.056719	0.056719	0.056719	0.026035	0.026614	0.026614	0.026614	0.071964	0.073783	0.073783	0.073783	1.14924e+09	5.30501e+09	2.63816e+10	3.91544e+10	2.49894e+10	31.27	CCC	3	0.673783	0.638227	0.216634	24.3908
2021591	591	太阳能	2021	2021-12-31	A	0.058814	0.059272	0.059272	0.059272	0.029307	0.029535	0.029535	0.029535	0.07818	0.080177	0.080177	0.080177	1.24222e+09	7.01577e+09	2.49081e+10	3.97681e+10	2.48605e+10	31.27	B	4	0.626335	0.625136	0.177061	24.4063
2022591	591	太阳能	2022	2022-12-31	A	0.053634	0.057814	0.05782	0.05782	0.030051	0.032393	0.032396	0.032396	0.063989	0.07604	0.076057	0.076057	1.65701e+09	9.23638e+09	2.40767e+10	4.64999e+10	2.46619e+10	31.29	B	4	0.51778	0.530365	0.179401	24.5627
2015592	592	平潭发展	2015	2015-12-31	A	0.021047	0.026899	0.026899	0.026899	0.011004	0.014063	0.014063	0.014063	0.012199	0.017213	0.017213	0.017213	2.33943e+07	9.63182e+08	2.33591e+08	3.7979e+09	3.72246e+08	31.48	BB	5	0.0615054	0.0980137	0.0242886	22.0577
2016592	592	平潭发展	2016	2016-12-31	A	0.001346	0.001409	0.001409	0.001409	0.001282	0.001342	0.001342	0.001342	0.001532	0.001547	0.001547	0.001547	-1.08093e+07	7.86231e+08	2.23694e+08	4.17057e+09	6.80103e+08	27.72	B	4	0.0536364	0.163072	-0.0137482	22.1513
2017592	592	平潭发展	2017	2017-12-31	A	0.003995	0.004077	0.004077	0.004077	-0.001582	-0.001614	-0.001614	-0.001614	-0.001965	-0.001967	-0.001967	-0.001967	-2.58243e+06	8.48388e+08	2.07398e+08	4.34482e+09	8.47003e+08	27.72	BBB	6	0.0477346	0.194945	-0.00304393	22.1923
2018592	592	平潭发展	2018	2018-12-31	A	0.022441	0.022334	0.022334	0.022334	0.007299	0.007264	0.007264	0.007264	0.009285	0.00913	0.00913	0.00913	7.9057e+07	9.35429e+08	3.35043e+08	4.30377e+09	9.20603e+08	28.22	BBB	6	0.0778488	0.213906	0.0845142	22.1828
2019592	592	平潭发展	2019	2019-12-31	A	0.008209	0.008159	0.008159	0.008159	0.00425	0.004224	0.004224	0.004224	0.005051	0.005192	0.005192	0.005192	1.44904e+07	9.66397e+08	3.479e+08	4.25102e+09	6.74155e+08	25.4	BBB	6	0.0818393	0.158587	0.0149943	22.1704
2020592	592	平潭发展	2020	2020-12-31	A	-0.061196	-0.065757	-0.065757	-0.065757	-0.0609	-0.065439	-0.065439	-0.065439	-0.091684	-0.087693	-0.087693	-0.087693	-2.69733e+08	1.23426e+09	3.23619e+08	4.93569e+09	1.65722e+09	22.4	BBB	6	0.0655671	0.335763	-0.218537	22.3198
2021592	592	平潭发展	2021	2021-12-31	A	-0.185759	-0.16985	-0.16985	-0.16985	-0.188123	-0.172011	-0.172011	-0.172011	-0.313944	-0.271091	-0.271091	-0.271091	-6.72303e+08	1.60651e+09	2.9285e+08	4.15695e+09	1.666e+09	18.37	CCC	3	0.0704483	0.400775	-0.418486	22.148
2022592	592	平潭发展	2022	2022-12-31	A	-0.051668	-0.051347	-0.051347	-0.051347	-0.047309	-0.047016	-0.047016	-0.047016	-0.085044	-0.081357	-0.081357	-0.081357	-2.09488e+07	1.17501e+09	3.0088e+08	4.10566e+09	1.82172e+09	17.13	B	4	0.0732841	0.443709	-0.0178287	22.1356
2015593	593	大通燃气	2015	2015-12-31	A	0.027052	0.027426	0.027426	0.027426	0.017836	0.018083	0.018083	0.018083	0.02169	0.021441	0.021441	0.021441	1.72965e+07	4.21369e+08	3.76253e+08	7.90227e+08	1.40405e+08	39.08	CCC	3	0.476133	0.177676	0.0410484	20.4878
2016593	593	大通燃气	2016	2016-12-31	A	-0.031711	-0.042284	-0.042284	-0.042284	-0.03269	-0.043589	-0.043589	-0.043589	-0.046746	-0.05888	-0.05888	-0.05888	-5.51268e+07	4.73503e+08	4.28529e+08	1.58078e+09	4.75348e+08	40.94	CCC	3	0.271086	0.300704	-0.116423	21.1812
2017593	593	大通燃气	2017	2017-12-31	A	0.03244	0.033861	0.033861	0.033861	0.01554	0.016221	0.016221	0.016221	0.024197	0.024227	0.024227	0.024227	3.67274e+07	4.8559e+08	4.4061e+08	1.72562e+09	6.17367e+08	40.94	CC	2	0.255335	0.357766	0.0756347	21.2689
2018593	593	大通燃气	2018	2018-12-31	A	-0.088155	-0.085739	-0.085739	-0.085739	-0.114084	-0.110957	-0.110957	-0.110957	-0.201127	-0.183171	-0.183171	-0.183171	-1.68209e+08	6.30965e+08	5.09111e+08	1.63355e+09	7.06963e+08	29.64	B	4	0.31166	0.432778	-0.266591	21.214
2019593	593	大通燃气	2019	2019-12-31	A	0.048985	0.053761	0.053761	0.053761	0.021896	0.024031	0.024031	0.024031	0.044101	0.045478	0.045478	0.045478	6.57051e+07	1.03796e+09	6.57552e+08	1.98649e+09	1.00022e+09	32	CC	2	0.331011	0.50351	0.0633023	21.4096
2020593	593	大通燃气	2020	2020-12-31	A	0.051749	0.05321	0.05321	0.05321	0.020071	0.020638	0.020638	0.020638	0.040183	0.041438	0.041438	0.041438	6.33965e+07	1.27543e+09	7.49388e+08	2.10193e+09	1.05202e+09	32	CCC	3	0.356524	0.500502	0.0497058	21.4661
2021593	593	大通燃气	2021	2021-12-31	A	0.056399	0.057194	0.057194	0.057194	0.025928	0.026293	0.026293	0.026293	0.050821	0.052075	0.052075	0.052075	8.13969e+07	1.5075e+09	7.90414e+08	2.16205e+09	1.05903e+09	32	CCC	3	0.365586	0.489825	0.0539947	21.4943
2022593	593	德龙汇能	2022	2022-12-31	A	0.04562	0.04585	0.04585	0.04585	0.021591	0.0217	0.0217	0.0217	0.040799	0.041753	0.041753	0.041753	6.7474e+07	1.46908e+09	7.72985e+08	2.18403e+09	1.02823e+09	32	CCC	3	0.353926	0.470794	0.0459294	21.5044
2015595	595	宝塔实业	2015	2015-12-31	A	-0.102964	-0.110411	-0.110411	-0.110411	-0.113502	-0.121711	-0.121711	-0.121711	-0.183889	-0.264234	-0.264234	-0.264234	-1.26099e+08	2.61572e+08	2.17044e+08	1.20914e+09	4.62825e+08	53.43	B	4	0.179502	0.382771	-0.48208	20.9132
2016595	595	宝塔实业	2016	2016-12-31	A	-0.063724	-0.063497	-0.063497	-0.063497	-0.070327	-0.070077	-0.070077	-0.070077	-0.127441	-0.119861	-0.119861	-0.119861	-7.84253e+07	3.55699e+08	3.38865e+08	1.20056e+09	5.3804e+08	54.43	CCC	3	0.282256	0.448156	-0.220482	20.9061
2017595	595	*ST 宝实	2017	2017-12-31	A	0.02599	0.031717	0.031717	0.031717	0.014812	0.018077	0.018077	0.018077	0.036138	0.038857	0.038857	0.038857	-1.69935e+07	4.35762e+08	4.8418e+08	1.87936e+09	1.10904e+09	53.05	CCC	3
2018595	595	宝塔实业	2018	2018-12-31	A	-0.02954	-0.029136	-0.029136	-0.029136	-0.053116	-0.052389	-0.052389	-0.052389	-0.138672	-0.132081	-0.132081	-0.132081	-9.69378e+07	4.32318e+08	4.62663e+08	1.8286e+09	1.12818e+09	52.99	CCC	3	0.253015	0.616965	-0.224228	21.3268
2019595	595	宝塔实业	2019	2019-12-31	A	-0.193213	-0.175693	-0.175693	-0.175693	-0.21254	-0.193267	-0.193267	-0.193267	-0.84937	-0.598991	-0.598991	-0.598991	-3.04584e+08	3.11234e+08	4.34651e+08	1.52455e+09	1.14306e+09	52.13	CC	2	0.285101	0.749768	-0.978634	21.145
2020595	595	*ST 宝实	2020	2020-12-31	A	0.025799	0.026284	0.026284	0.026284	0.008495	0.008654	0.008654	0.008654	0.013465	0.019486	0.019486	0.019486	-9.50065e+06	2.04909e+08	4.2188e+08	1.58298e+09	5.84305e+08	34.69	CC	2
2021595	595	宝塔实业	2021	2021-12-31	A	-0.128279	-0.118702	-0.118702	-0.118702	-0.129654	-0.119975	-0.119975	-0.119975	-0.217346	-0.195084	-0.195084	-0.195084	-1.78573e+08	1.74767e+08	3.81687e+08	1.36305e+09	5.49942e+08	34.99	CCC	3	0.280025	0.403466	-1.02178	21.033
2022595	595	宝塔实业	2022	2022-12-31	A	-0.067983	-0.06488	-0.06488	-0.06488	-0.07126	-0.068007	-0.068007	-0.068007	-0.12179	-0.115056	-0.115056	-0.115056	-9.25372e+07	2.50413e+08	3.60619e+08	1.24404e+09	5.16141e+08	34.99	CCC	3	0.289878	0.414892	-0.369538	20.9416
2015596	596	古井贡酒	2015	2015-12-31	A	0.131688	0.139142	0.139142	0.139142	0.099619	0.105258	0.105258	0.105258	0.148039	0.158757	0.158757	0.158757	9.30355e+08	5.25341e+09	1.69103e+09	7.18315e+09	2.34943e+09	53.89	B	4	0.235416	0.327075	0.177095	22.695
2016596	596	古井贡酒	2016	2016-12-31	A	0.128259	0.140772	0.140772	0.140772	0.097333	0.106828	0.106828	0.106828	0.143134	0.15784	0.15784	0.15784	1.11739e+09	6.01714e+09	1.86569e+09	8.73621e+09	2.79547e+09	53.89	CCC	3	0.213559	0.319987	0.185702	22.8907
2017596	596	古井贡酒	2017	2017-12-31	A	0.156241	0.167959	0.167959	0.167959	0.116739	0.125494	0.125494	0.125494	0.17325	0.185455	0.185455	0.185455	1.59445e+09	6.96833e+09	1.79225e+09	1.01529e+10	3.31168e+09	53.89	B	4	0.176527	0.326182	0.228814	23.041
2018596	596	古井贡酒	2018	2018-12-31	A	0.185241	0.204507	0.204507	0.204507	0.139163	0.153636	0.153636	0.153636	0.216808	0.234137	0.234137	0.234137	2.3468e+09	8.68614e+09	1.76399e+09	1.25099e+10	4.48018e+09	53.89	CCC	3	0.141007	0.35813	0.270177	23.2498
2019596	596	古井贡酒	2019	2019-12-31	A	0.200069	0.210393	0.210393	0.210393	0.155559	0.163586	0.163586	0.163586	0.228771	0.247144	0.247144	0.247144	2.82345e+09	1.0417e+10	1.72257e+09	1.38713e+10	4.43914e+09	53.89	CCC	3	0.124183	0.320024	0.271043	23.3531
2020596	596	古井贡酒	2020	2020-12-31	A	0.14572	0.152316	0.152316	0.152316	0.121679	0.127187	0.127187	0.127187	0.176851	0.185895	0.185895	0.185895	2.4345e+09	1.02921e+10	1.79779e+09	1.51866e+10	4.73777e+09	53.89	B	4	0.11838	0.31197	0.236542	23.4437
2021596	596	古井贡酒	2021	2021-12-31	A	0.116737	0.146152	0.146152	0.146152	0.093411	0.116949	0.116949	0.116949	0.13762	0.171421	0.171421	0.171421	3.10161e+09	1.32698e+10	1.98406e+09	2.54181e+10	8.16523e+09	51.12	BB	5	0.0780572	0.321237	0.233734	23.9587
2022596	596	古井贡酒	2022	2022-12-31	A	0.142807	0.154115	0.154115	0.154115	0.109159	0.117803	0.117803	0.117803	0.168202	0.177765	0.177765	0.177765	4.45273e+09	1.67132e+10	2.74184e+09	2.97898e+10	1.0457e+10	51.21	B	4	0.0920396	0.351025	0.266419	24.1174
2015597	597	东北制药	2015	2015-12-31	A	-0.032284	-0.032508	-0.032508	-0.032508	-0.045113	-0.045426	-0.045426	-0.045426	-0.163327	-0.151932	-0.151932	-0.151932	-4.03166e+08	3.83443e+09	3.35932e+09	8.69263e+09	6.29162e+09	21.46	BB	5	0.386456	0.723788	-0.105144	22.8857
2016597	597	东北制药	2016	2016-12-31	A	0.016487	0.017466	0.017466	0.017466	0.002691	0.002851	0.002851	0.002851	0.010824	0.010898	0.010898	0.010898	1.59726e+06	4.8144e+09	3.25323e+09	9.78998e+09	7.35597e+09	21.5	BB	5	0.332302	0.751378	0.000331767	23.0046
2017597	597	东北制药	2017	2017-12-31	A	0.025015	0.026001	0.026001	0.026001	0.00869	0.009033	0.009033	0.009033	0.036129	0.036956	0.036956	0.036956	1.14532e+08	5.67635e+09	3.13628e+09	1.0593e+10	8.04503e+09	21.05	B	4	0.29607	0.759463	0.020177	23.0835
2018597	597	东北制药	2018	2018-12-31	A	0.029737	0.031237	0.031237	0.031237	0.017184	0.01805	0.01805	0.01805	0.056047	0.065583	0.065583	0.065583	7.59611e+07	7.46656e+09	2.91423e+09	1.17187e+10	8.12591e+09	26.02	BB	5	0.248681	0.693411	0.0101735	23.1845
2019597	597	东北制药	2019	2019-12-31	A	0.025736	0.026607	0.026607	0.026607	0.013592	0.014052	0.014052	0.014052	0.043504	0.045386	0.045386	0.045386	2.09956e+08	8.2201e+09	3.48878e+09	1.25398e+10	8.622e+09	24.41	B	4	0.278216	0.687569	0.0255418	23.2522
2020597	597	东北制药	2020	2020-12-31	A	0.016297	0.01605	0.01605	0.01605	0.00089	0.000877	0.000877	0.000877	0.002627	0.002693	0.002693	0.002693	1.5315e+08	7.38435e+09	4.75531e+09	1.21657e+10	8.04349e+09	24.36	B	4	0.390879	0.661161	0.0207398	23.2219
2021597	597	东北制药	2021	2021-12-31	A	0.01786	0.018575	0.018575	0.018575	0.007242	0.007531	0.007531	0.007531	0.022246	0.02269	0.02269	0.02269	1.8735e+08	8.14512e+09	4.50489e+09	1.31795e+10	8.88924e+09	32.88	B	4	0.34181	0.674474	0.0230015	23.3019
2022597	597	东北制药	2022	2022-12-31	A	0.03862	0.039522	0.039522	0.039522	0.025854	0.026458	0.026458	0.026458	0.075754	0.079313	0.079313	0.079313	6.96356e+08	8.80894e+09	4.39196e+09	1.38103e+10	9.09707e+09	30.9	B	4	0.31802	0.658715	0.0790511	23.3487
2015598	598	兴蓉环境	2015	2015-12-31	A	0.078013	0.084069	0.084085	0.084085	0.060019	0.064679	0.064691	0.064691	0.102513	0.107759	0.107855	0.107855	8.6043e+08	3.06249e+09	5.59045e+09	1.42021e+10	5.88705e+09	42.1	B	4	0.393634	0.414519	0.280958	23.3767
2016598	598	兴蓉环境	2016	2016-12-31	A	0.065683	0.071418	0.071418	0.071418	0.051524	0.056023	0.056023	0.056023	0.095244	0.099812	0.099812	0.099812	8.6088e+08	3.05834e+09	6.30583e+09	1.69193e+10	7.76642e+09	42.1	BB	5	0.3727	0.459026	0.281487	23.5517
2017598	598	兴蓉环境	2017	2017-12-31	A	0.061768	0.064946	0.064946	0.064946	0.048849	0.051362	0.051362	0.051362	0.089957	0.094755	0.094755	0.094755	1.09321e+09	3.73134e+09	7.33979e+09	1.87547e+10	8.57047e+09	42.1	BB	5	0.391358	0.456978	0.292981	23.6547
2018598	598	兴蓉环境	2018	2018-12-31	A	0.061521	0.064881	0.064881	0.064881	0.048214	0.050847	0.050847	0.050847	0.090444	0.09455	0.09455	0.09455	1.1915e+09	4.15965e+09	8.01606e+09	2.09217e+10	9.76884e+09	42.18	BBB	6	0.383145	0.466923	0.286442	23.7641
2019598	598	兴蓉环境	2019	2019-12-31	A	0.055701	0.061018	0.061018	0.061018	0.043435	0.047581	0.047581	0.047581	0.09175	0.095087	0.095087	0.095087	1.30323e+09	4.83802e+09	8.76237e+09	2.53375e+10	1.33426e+10	42.18	BBB	6	0.345826	0.526595	0.269372	23.9556
2020598	598	兴蓉环境	2020	2020-12-31	A	0.054425	0.059791	0.059791	0.059791	0.042848	0.047073	0.047073	0.047073	0.100669	0.10527	0.10527	0.10527	1.56169e+09	5.37061e+09	8.66739e+09	3.08803e+10	1.77367e+10	42.18	BB	5	0.280677	0.574368	0.290784	24.1534
2021598	598	兴蓉环境	2021	2021-12-31	A	0.056987	0.059858	0.060152	0.060152	0.043798	0.046004	0.04623	0.04623	0.105376	0.109719	0.109979	0.109979	1.77085e+09	6.73236e+09	9.47514e+09	3.4512e+10	2.01678e+10	42.18	BBB	6	0.274546	0.584369	0.263036	24.2646
2022598	598	兴蓉环境	2022	2022-12-31	A	0.05775	0.060784	0.060784	0.060784	0.044149	0.046469	0.046468	0.046468	0.107567	0.112545	0.112542	0.112542	1.97198e+09	7.62968e+09	1.01543e+10	3.83386e+10	2.26031e+10	42.18	B	4	0.264857	0.589566	0.258461	24.3697
2015599	599	青岛双星	2015	2015-12-31	A	0.022931	0.024716	0.024716	0.024716	0.010026	0.010807	0.010807	0.010807	0.022815	0.023226	0.023226	0.023226	5.59799e+07	2.99371e+09	1.07147e+09	5.90471e+09	3.30996e+09	23.38	CCC	3	0.18146	0.560562	0.0186992	22.499
2016599	599	青岛双星	2016	2016-12-31	A	0.022272	0.024548	0.024548	0.024548	0.01075	0.011848	0.011848	0.011848	0.028858	0.029432	0.029432	0.029432	6.09209e+07	4.92773e+09	1.74863e+09	7.24838e+09	4.54834e+09	23.38	CCC	3	0.241244	0.627498	0.0123629	22.704
2017599	599	青岛双星	2017	2017-12-31	A	0.026505	0.028424	0.028424	0.028424	0.012167	0.013048	0.013048	0.013048	0.036325	0.037029	0.037029	0.037029	1.30231e+08	3.99777e+09	2.83805e+09	8.37977e+09	5.57297e+09	23.87	CCC	3	0.338679	0.665051	0.0325761	22.8491
2018599	599	青岛双星	2018	2018-12-31	A	0.015562	0.016088	0.016088	0.016088	0.003221	0.00333	0.00333	0.00333	0.007498	0.008675	0.008675	0.008675	2.14559e+07	3.74541e+09	3.0336e+09	8.96548e+09	5.1137e+09	25.74	CCC	3	0.338364	0.570377	0.00572857	22.9166
2019599	599	青岛双星	2019	2019-12-31	A	-0.019284	-0.02022	-0.02022	-0.02022	-0.031526	-0.033058	-0.033058	-0.033058	-0.085737	-0.083236	-0.083236	-0.083236	-3.17679e+08	4.12379e+09	3.71903e+09	9.88115e+09	6.24775e+09	25.96	CCC	3	0.376376	0.63229	-0.0770357	23.0139
2020599	599	青岛双星	2020	2020-12-31	A	0.009218	0.0093	0.0093	0.0093	-0.007182	-0.007246	-0.007246	-0.007246	-0.020522	-0.020198	-0.020198	-0.020198	-7.09153e+07	4.42068e+09	4.38175e+09	1.00592e+10	6.53863e+09	32.19	CCC	3	0.435596	0.650014	-0.0160417	23.0318
2021599	599	青岛双星	2021	2021-12-31	A	-0.019193	-0.019913	-0.019913	-0.019913	-0.036412	-0.037779	-0.037779	-0.037779	-0.126133	-0.118735	-0.118735	-0.118735	-3.69255e+08	3.92452e+09	4.36009e+09	1.0844e+10	7.71358e+09	32.4	CCC	3	0.402072	0.71132	-0.0940892	23.1069
2022599	599	青岛双星	2022	2022-12-31	A	-0.052858	-0.050354	-0.050354	-0.050354	-0.070144	-0.066822	-0.066822	-0.066822	-0.290322	-0.250966	-0.250966	-0.250966	-6.87489e+08	3.9104e+09	4.27505e+09	9.86334e+09	7.48029e+09	32.4	B	4	0.433429	0.758393	-0.17581	23.0121
2015600	600	建投能源	2015	2015-12-31	A	0.147073	0.148739	0.148739	0.148739	0.101538	0.102688	0.102688	0.102688	0.208774	0.223033	0.223033	0.223033	3.26547e+09	9.62591e+09	1.47675e+10	2.58452e+10	1.32753e+10	67.21	B	4	0.571382	0.513648	0.339238	23.9754
2016600	600	建投能源	2016	2016-12-31	A	0.097592	0.103606	0.103606	0.103606	0.066521	0.070621	0.070621	0.070621	0.146553	0.150536	0.150536	0.150536	2.44688e+09	9.38705e+09	1.63574e+10	2.92399e+10	1.59678e+10	67.31	B	4	0.55942	0.546095	0.260665	24.0988
2017600	600	建投能源	2017	2017-12-31	A	0.028742	0.029632	0.029658	0.029658	0.010021	0.010331	0.010341	0.010341	0.024035	0.023754	0.023781	0.023781	4.31765e+08	1.05377e+10	1.85286e+10	3.11648e+10	1.81707e+10	65.63	B	4	0.594536	0.583054	0.0409735	24.1626
2018600	600	建投能源	2018	2018-12-31	A	0.045244	0.045735	0.045737	0.045737	0.020772	0.020998	0.020999	0.020999	0.049172	0.050029	0.05003	0.05003	8.87025e+08	1.39763e+10	1.7569e+10	3.1852e+10	1.83964e+10	65.63	B	4	0.551582	0.577559	0.0634664	24.1844
2019600	600	建投能源	2019	2019-12-31	A	0.052201	0.052613	0.052613	0.052613	0.02766	0.027879	0.027879	0.027879	0.064467	0.065477	0.065477	0.065477	1.12943e+09	1.39637e+10	1.87609e+10	3.23582e+10	1.84745e+10	65.63	CCC	3	0.579787	0.570936	0.0808832	24.2001
2020600	600	建投能源	2020	2020-12-31	A	0.061085	0.062493	0.062493	0.062493	0.035619	0.03644	0.03644	0.03644	0.081997	0.084392	0.084392	0.084392	1.50082e+09	1.42193e+10	1.878e+10	3.38849e+10	1.91656e+10	65.63	B	4	0.554229	0.565608	0.105547	24.2462
2021600	600	建投能源	2021	2021-12-31	A	-0.068266	-0.070816	-0.072643	-0.072643	-0.071298	-0.073961	-0.075869	-0.075869	-0.2263	-0.198427	-0.204554	-0.204554	-3.36212e+09	1.50408e+10	1.8916e+10	3.85279e+10	2.63894e+10	65.63	B	4	0.490969	0.684943	-0.223533	24.3746
2022600	600	建投能源	2022	2022-12-31	A	0.02584	0.025157	0.025157	0.025157	0.004129	0.00402	0.00402	0.00402	0.012174	0.012301	0.012301	0.012301	1.25308e+08	1.83058e+10	1.82222e+10	3.65422e+10	2.41486e+10	65.63	CCC	3	0.498661	0.660841	0.00684526	24.3217
2015601	601	韶能股份	2015	2015-12-31	A	0.07244	0.071999	0.071999	0.071999	0.035444	0.035228	0.035228	0.035228	0.071832	0.07359	0.07359	0.07359	4.04297e+08	3.00722e+09	6.86277e+09	8.50765e+09	4.30978e+09	15	CC	2	0.806658	0.506576	0.134442	22.8642
2016601	601	韶能股份	2016	2016-12-31	A	0.087297	0.088936	0.088936	0.088936	0.052441	0.053425	0.053425	0.053425	0.102976	0.106533	0.106533	0.106533	6.04926e+08	3.19877e+09	6.812e+09	8.8332e+09	4.33486e+09	15	B	4	0.771181	0.490746	0.189112	22.9018
2017601	601	韶能股份	2017	2017-12-31	A	0.082048	0.083568	0.083568	0.083568	0.050015	0.050942	0.050942	0.050942	0.096714	0.099249	0.099249	0.099249	5.89712e+08	3.5941e+09	7.22289e+09	9.16665e+09	4.42615e+09	15.09	B	4	0.787953	0.482853	0.164078	22.9388
2018601	601	韶能股份	2018	2018-12-31	A	0.058935	0.061553	0.061553	0.061553	0.031625	0.03303	0.03303	0.03303	0.06582	0.066325	0.066325	0.066325	3.89252e+08	3.42831e+09	7.09448e+09	1.00189e+10	5.20508e+09	15.09	BB	5	0.708109	0.519525	0.113541	23.0277
2019601	601	韶能股份	2019	2019-12-31	A	0.06514	0.068788	0.068788	0.068788	0.036127	0.038151	0.038151	0.038151	0.079212	0.081589	0.081589	0.081589	5.28836e+08	4.30625e+09	7806107394	1.12077e+10	6.09608e+09	15.09	B	4	0.696494	0.543918	0.122807	23.1399
2020601	601	韶能股份	2020	2020-12-31	A	0.042508	0.045109	0.045109	0.045109	0.017324	0.018385	0.018385	0.018385	0.043401	0.043168	0.043168	0.043168	2.89473e+08	4.95927e+09	8.83421e+09	1.26692e+10	7.61209e+09	19.95	B	4	0.6973	0.600835	0.0583701	23.2624
2021601	601	韶能股份	2021	2021-12-31	A	0.028465	0.028795	0.028795	0.028795	0.003096	0.003132	0.003132	0.003132	0.007986	0.007962	0.007962	0.007962	8.70073e+07	3.96608e+09	8.64348e+09	1.29662e+10	7939761007	19.95	B	4	0.666618	0.612345	0.0219378	23.2856
2022601	601	韶能股份	2022	2022-12-31	A	0.014162	0.014267	0.014266	0.014266	-0.006271	-0.006318	-0.006318	-0.006318	-0.016895	-0.016655	-0.016653	-0.016653	-9.06768e+07	3.84862e+09	9.09881e+09	1.31588e+10	8.27423e+09	14.43	CCC	3	0.691461	0.628797	-0.0235608	23.3004
2015603	603	盛达矿业	2015	2015-12-31	A	0.396669	0.441056	0.441056	0.441056	0.296392	0.329558	0.329558	0.329558	0.396702	0.448157	0.448157	0.448157	5.5932e+08	8.2434e+08	1.27316e+08	1.40852e+09	3.5616e+08	15.86	CC	2	0.0903899	0.252861	0.678507	21.0658
2016603	603	盛达矿业	2016	2016-12-31	A	0.157205	0.198582	0.210201	0.210201	0.116654	0.147358	0.15598	0.15598	0.125231	0.171978	0.179204	0.179204	4.423e+08	6.86382e+08	1.29518e+08	2.84115e+09	1.94584e+08	29.88	CCC	3	0.0455865	0.068488	0.644394	21.7675
2017603	603	盛达矿业	2017	2017-12-31	A	0.164565	0.173559	0.173559	0.173559	0.127063	0.134007	0.134007	0.134007	0.154201	0.153182	0.153182	0.153182	5.35357e+08	1.09602e+09	2.20594e+08	3.16966e+09	5.57833e+08	29.88	CCC	3	0.0695956	0.175992	0.488455	21.8769
2018603	603	盛达矿业	2018	2018-12-31	A	0.171485	0.160447	0.184929	0.184929	0.150308	0.140633	0.162093	0.162093	0.259529	0.219508	0.234243	0.234243	6.2211e+08	2.40182e+09	8.65463e+08	3.70893e+09	1.56087e+09	31.3	CCC	3	0.233345	0.420842	0.259016	22.034
2019603	603	盛达资源	2019	2019-12-31	A	0.172941	0.186656	0.186656	0.186656	0.128803	0.139018	0.139018	0.139018	0.210312	0.232815	0.232815	0.232815	7.05398e+08	2.90069e+09	1.01368e+09	4.3479e+09	1.68508e+09	31.3	CC	2	0.233142	0.387562	0.243183	22.193
2020603	603	盛达资源	2020	2020-12-31	A	0.120029	0.123968	0.123968	0.123968	0.089025	0.091946	0.091946	0.091946	0.157511	0.15636	0.15636	0.15636	4.9158e+08	1.63778e+09	1.0814e+09	4.64292e+09	2.01874e+09	31.3	CC	2	0.232913	0.4348	0.300151	22.2586
2021603	603	盛达资源	2021	2021-12-31	A	0.150953	0.161229	0.161229	0.161229	0.111789	0.119399	0.119399	0.119399	0.189038	0.206157	0.206157	0.206157	7.14082e+08	1.63801e+09	1.70381e+09	5.32128e+09	2.17452e+09	31.3	CCC	3	0.320187	0.408645	0.435945	22.395
2022603	603	盛达资源	2022	2022-12-31	A	0.129036	0.129767	0.129767	0.129767	0.093868	0.0944	0.0944	0.0944	0.142866	0.151198	0.15119	0.15119	6.21264e+08	1.87921e+09	1.85528e+09	5.38193e+09	1.84579e+09	31.3	CCC	3	0.344724	0.342961	0.330599	22.4063
2015605	605	渤海股份	2015	2015-12-31	A	0.024746	0.02506	0.02506	0.02506	0.019191	0.019434	0.019434	0.019434	0.041163	0.04217	0.04217	0.04217	7.25023e+07	7.61241e+08	1.12507e+09	2.44243e+09	1.3037e+09	29.51	CCC	3	0.460637	0.533771	0.0952423	21.6163
2016605	605	渤海股份	2016	2016-12-31	A	0.024496	0.028736	0.028736	0.028736	0.012898	0.01513	0.01513	0.01513	0.037754	0.038485	0.038485	0.038485	6.73719e+07	7.98784e+08	1.0956e+09	3.46469e+09	2.28103e+09	29.51	CCC	3	0.31622	0.658364	0.084343	21.9659
2017605	605	渤海股份	2017	2017-12-31	A	0.055054	0.068265	0.068265	0.068265	0.030983	0.038418	0.038418	0.038418	0.070753	0.095729	0.095729	0.095729	2.04407e+08	1.66295e+09	1.10593e+09	5.65252e+09	3.17722e+09	22.46	CCC	3	0.195653	0.562089	0.122919	22.4554
2018605	605	渤海股份	2018	2018-12-31	A	0.04043	0.042762	0.042762	0.042762	0.014498	0.015334	0.015334	0.015334	0.03512	0.036112	0.036112	0.036112	1.40819e+08	1.56674e+09	1.04759e+09	6.34471e+09	3.72557e+09	22.46	CC	2	0.165112	0.587193	0.0898804	22.5709
2019605	605	渤海股份	2019	2019-12-31	A	0.030394	0.031756	0.034727	0.034727	0.005959	0.006226	0.006808	0.006808	0.018054	0.017661	0.018626	0.018626	8.28561e+07	1.89855e+09	1.9927e+09	8.45421e+09	5.66378e+09	22.46	CC	2	0.235705	0.669936	0.0436417	22.8579
2020605	605	渤海股份	2020	2020-12-31	A	0.026074	0.026421	0.026421	0.026421	0.002158	0.002187	0.002187	0.002187	0.006672	0.006694	0.006694	0.006694	3.89509e+07	1.88706e+09	1.99922e+09	8.68265e+09	5.87376e+09	22.46	CCC	3	0.230255	0.676494	0.020641	22.8846
2021605	605	渤海股份	2021	2021-12-31	A	0.02777	0.026274	0.026274	0.026274	0.0046	0.004352	0.004352	0.004352	0.013789	0.013257	0.013257	0.013257	6.45063e+07	1.81223e+09	2.25649e+09	7.79532e+09	5.19502e+09	22.46	CCC	3	0.289467	0.666428	0.035595	22.7768
2022605	605	渤海股份	2022	2022-12-31	A	0.020059	0.020416	0.020416	0.020416	0.004439	0.004518	0.004518	0.004518	0.01366	0.013725	0.013725	0.013725	4.78402e+07	1.75334e+09	2.28392e+09	8.07779e+09	5.45252e+09	22.46	CCC	3	0.282741	0.675001	0.0272852	22.8124
2015606	606	青海明胶	2015	2015-12-31	A	-0.121989	-0.1057	-0.1057	-0.1057	-0.146827	-0.127221	-0.127221	-0.127221	-0.211739	-0.189821	-0.189821	-0.189821	-1.23237e+08	2.68903e+08	4.48132e+08	1.01341e+09	3.10678e+08	12.59	B	4	0.442201	0.306566	-0.458294	20.7366
2016606	606	*ST 易桥	2016	2016-12-31	A	0.015459	0.023355	0.023355	0.023355	0.013156	0.019877	0.019877	0.019877	0.014458	0.023194	0.023194	0.023194	4.55753e+07	4.11858e+08	4.50366e+08	3.12974e+09	2.81843e+08	16.78	B	4
2017606	606	神州易桥	2017	2017-12-31	A	0.024705	0.027192	0.027192	0.027192	0.018312	0.020156	0.020156	0.020156	0.024012	0.024317	0.024317	0.024317	7.86257e+07	5.15934e+08	4.31485e+07	3830596388	9.09342e+08	16.78	BB	5	0.0112642	0.237389	0.152395	22.0663
2018606	606	顺利办	2018	2018-12-31	A	0.036233	0.03782	0.03782	0.03782	0.025915	0.027051	0.027051	0.027051	0.03832	0.037698	0.037698	0.037698	2.18398e+08	735139995	4.04584e+07	4.18157e+09	1.35363e+09	16.78	CCC	3	0.00967542	0.323712	0.297083	22.154
2019606	606	顺利办	2019	2019-12-31	A	-0.346452	-0.277566	-0.277566	-0.277566	-0.362618	-0.290518	-0.290518	-0.290518	-0.605005	-0.450085	-0.450085	-0.450085	-8.32263e+08	2.02504e+09	2.74349e+07	2.7945e+09	1.11958e+09	16.78	CC	2	0.00981746	0.400636	-0.410986	21.7509
2020606	606	顺利办	2020	2020-12-31	A	-0.792693	-0.554397	-0.554397	-0.554397	-0.807122	-0.564489	-0.564489	-0.564489	-3.0314	-1.16901	-1.16901	-1.16901	-1.21849e+09	7.74504e+08	2.65012e+07	1.50269e+09	1.1026e+09	16.78	C	1	0.0176358	0.733746	-1.57325	21.1305
2021606	606	ST 顺利	2021	2021-12-31	A	-1.40959	-0.630848	-0.630848	-0.630848	-1.45236	-0.649988	-0.649988	-0.649988		-6.88281	-6.88281	-6.88281	-5.2477e+08	1.99648e+08	2.41642e+07	4.33192e+08	6.50472e+08	16.78	C	1
2022606	606	*ST 顺利	2022	2022-12-31	A	0.316827	0.219006	0.219006	0.219006	0.305848	0.211418	0.211418	0.211418	0.790902				8.87354e+07	6.24565e+07	1.70917e+07	2.28801e+08	1.40322e+08	16.78	CC	2
2015607	607	华媒控股	2015	2015-12-31	A	0.130925	0.14423	0.14423	0.14423	0.131661	0.145041	0.145041	0.145041	0.18443	0.207811	0.207811	0.207811	3.1172e+08	1.55403e+09	2.60868e+08	2.3948e+09	6.85208e+08	48.13	BBB	6	0.108931	0.286123	0.200588	21.5966
2016607	607	华媒控股	2016	2016-12-31	A	0.097768	0.108137	0.108137	0.108137	0.095694	0.105843	0.105843	0.105843	0.142069	0.153043	0.153043	0.153043	2.90959e+08	1.82433e+09	2.34518e+08	2.96304e+09	9.67211e+08	48.13	B	4	0.0791478	0.326426	0.159488	21.8095
2017607	607	华媒控股	2017	2017-12-31	A	0.069183	0.07177	0.071849	0.071849	0.065656	0.068111	0.068186	0.068186	0.10483	0.104952	0.105059	0.105059	2.2057e+08	1.83227e+09	2.33048e+08	3.2006e+09	1.19605e+09	48.13	BBB	6	0.0728139	0.373694	0.120381	21.8866
2018607	607	华媒控股	2018	2018-12-31	A	0.056155	0.056573	0.056573	0.056573	0.048252	0.048612	0.048612	0.048612	0.073871	0.075973	0.075973	0.075973	1.7202e+08	1.74952e+09	1.92241e+08	3.2486e+09	1.12661e+09	48.13	BBB	6	0.0591766	0.346797	0.0983244	21.9015
2019607	607	华媒控股	2019	2019-12-31	A	0.022284	0.022504	0.023311	0.023311	0.016249	0.01641	0.016998	0.016998	0.029198	0.027199	0.028207	0.028207	5.48237e+07	1.82206e+09	1.71509e+08	3.5627e+09	1.57997e+09	48.13	BB	5	0.0481402	0.443476	0.0300888	21.9938
2020607	607	华媒控股	2020	2020-12-31	A	-0.104852	-0.099614	-0.099614	-0.099614	-0.115134	-0.109382	-0.109382	-0.109382	-0.236419	-0.208946	-0.208946	-0.208946	-3.68265e+08	1.66638e+09	1.51478e+08	3.22366e+09	1.65377e+09	48.07	BB	5	0.0469896	0.51301	-0.220997	21.8938
2021607	607	华媒控股	2021	2021-12-31	A	0.047775	0.05182	0.05182	0.05182	0.033725	0.036581	0.036581	0.036581	0.074292	0.077985	0.077985	0.077985	1.35247e+08	1.96512e+09	1.37835e+08	3.82007e+09	2.08595e+09	48.07	BB	5	0.0360817	0.54605	0.0688237	22.0635
2022607	607	华媒控股	2022	2022-12-31	A	0.033987	0.034573	0.034573	0.034573	0.024221	0.024639	0.024639	0.024639	0.052365	0.053758	0.053758	0.053758	9.94245e+07	1.80701e+09	1.26733e+08	3.95396e+09	2.12505e+09	48.07	B	4	0.0320521	0.537448	0.0550214	22.098
2015608	608	阳光股份	2015	2015-12-31	A	0.050605	0.048283	0.048283	0.048283	0.006665	0.006359	0.006359	0.006359	0.016541	0.016101	0.016101	0.016101	214067000	647600000	30285000	10252324000	6121349000	29.12	B	4	0.00295396	0.597069	0.330554	23.0508
2016608	608	阳光股份	2016	2016-12-31	A	-0.008032	-0.007852	-0.007852	-0.007852	-0.044781	-0.043773	-0.043773	-0.043773	-0.11887	-0.112203	-0.112203	-0.112203	-210506000	639555000	26923000	9800937000	6108730000	29.12	B	4	0.00274698	0.62328	-0.329144	23.0057
2017608	608	阳光股份	2017	2017-12-31	A	0.075188	0.063763	0.063763	0.063763	0.026359	0.022354	0.022354	0.022354	0.051694	0.051602	0.051602	0.051602	291182000	534420000	11639000	7215343000	3536197000	29.12	B	4	0.00161309	0.490094	0.544856	22.6995
2018608	608	阳光股份	2018	2018-12-31	A	0.046872	0.044724	0.044724	0.044724	0.012871	0.012281	0.012281	0.012281	0.022704	0.022866	0.022866	0.022866	146988000	288849000	10663000	6583271000	2851239000	29.13	B	4	0.00161971	0.433104	0.508875	22.6078
2019608	608	阳光股份	2019	2019-12-31	A	0.014801	0.013842	0.013842	0.013842	-0.011319	-0.010586	-0.010586	-0.010586	-0.018624	-0.018065	-0.018065	-0.018065	-37525000	242774000	9470000	5782216000	2267892000	29.12	B	4	0.00163778	0.392218	-0.154568	22.4781
2020608	608	阳光股份	2020	2020-12-31	A	0.041104	0.041602	0.041602	0.041602	0.019482	0.019718	0.019718	0.019718	0.031846	0.032335	0.032335	0.032335	1.1209e+08	5.70163e+08	1.26149e+07	5.92379e+09	2.29982e+09	29.97	CCC	3	0.00212953	0.388234	0.196593	22.5022
2021608	608	阳光股份	2021	2021-12-31	A	0.03813	0.036921	0.037132	0.037132	0.014731	0.014264	0.014345	0.014345	0.022613	0.022732	0.022732	0.022732	1.31711e+08	5.67555e+08	5.42858e+07	5.6217e+09	1.95959e+09	29.97	B	4	0.00965647	0.348577	0.232068	22.4499
2022608	608	阳光股份	2022	2022-12-31	A	-0.08116	-0.075125	-0.075125	-0.075125	-0.078956	-0.073085	-0.073085	-0.073085	-0.120078	-0.111708	-0.111708	-0.111708	-4.51322e+08	3.81195e+08	4.36826e+07	4.84355e+09	1.65873e+09	29.97	B	4	0.0090187	0.342462	-1.18397	22.3009
2015609	609	绵世股份	2015	2015-12-31	A	0.018771	0.01929	0.01929	0.01929	0.009157	0.00941	0.00941	0.00941	0.013918	0.014011	0.014011	0.014011	4.18433e+07	4.54676e+08	4.91012e+07	1.98236e+09	6.78175e+08	10.34	CCC	3	0.024769	0.342105	0.0920288	21.4076
2016609	609	绵石投资	2016	2016-12-31	A	0.057954	0.059853	0.059853	0.059853	0.062835	0.064894	0.064894	0.064894	0.092322	0.096912	0.096912	0.096912	8.1269e+07	1.31499e+08	1.95965e+07	2116703583	6.76073e+08	10.34	B	4	0.00925803	0.319399	0.618021	21.4731
2017609	609	绵石投资	2017	2017-12-31	A	0.09599	0.08695	0.08695	0.08695	0.076666	0.069446	0.069446	0.069446	0.085198	0.089044	0.089044	0.089044	1.65381e+08	2.71221e+08	1.69699e+07	1.75233e+09	1.75491e+08	17.81	B	4	0.00968417	0.100147	0.609766	21.2842
2018609	609	中迪投资	2018	2018-12-31	A	-0.021765	-0.027362	-0.027362	-0.027362	-0.020768	-0.026109	-0.026109	-0.026109	-0.040645	-0.039836	-0.039836	-0.039836	-6.52356e+07	2.94927e+07	9.0011e+06	2.96556e+09	1.45024e+09	23.77	CCC	3	0.00303521	0.489026	-2.21193	21.8103
2019609	609	中迪投资	2019	2019-12-31	A	0.016351	0.019172	0.019172	0.019172	0.006134	0.007192	0.007192	0.007192	0.016728	0.016868	0.016868	0.016868	5.10194e+07	5.47908e+08	7900551	4.20221e+09	2.66126e+09	23.77	CCC	3	0.00188009	0.6333	0.0931168	22.1589
2020609	609	中迪投资	2020	2020-12-31	A	-0.060954	-0.05854	-0.05854	-0.05854	-0.078891	-0.075766	-0.075766	-0.075766	-0.24733	-0.220391	-0.220391	-0.220391	-2.93583e+08	1.06198e+08	6.14043e+06	3.88202e+09	2.64378e+09	23.77	CCC	3	0.00158176	0.681031	-2.7645	22.0796
2021609	609	*ST 中迪	2021	2021-12-31	A	-0.103409	-0.088718	-0.088718	-0.088718	-0.128824	-0.110522	-0.110522	-0.110522	-0.435407	-0.357608	-0.357608	-0.357608	-3.29003e+08	7.84646e+08	4.63667e+06	2.91622e+09	2.0534e+09	23.77	CCC	3
2022609	609	中迪投资	2022	2022-12-31	A	-0.088719	-0.078392	-0.078392	-0.078392	-0.126864	-0.112097	-0.112097	-0.112097	-0.5121	-0.408217	-0.408217	-0.408217	-2.58919e+08	4.27803e+08	3.74222e+06	2.30811e+09	1.73632e+09	23.77	CCC	3	0.00162133	0.752266	-0.60523	21.5597
2015610	610	西安旅游	2015	2015-12-31	A	0.01204	0.01607	0.01607	0.01607	0.007437	0.009927	0.009927	0.009927	0.010339	0.013561	0.013561	0.013561	-3.40519e+07	7.60403e+08	2.20439e+08	1.15699e+09	3.24772e+08	28.26	CC	2	0.190528	0.280704	-0.0447813	20.8691
2016610	610	西安旅游	2016	2016-12-31	A	0.021489	0.023392	0.023392	0.023392	0.006583	0.007167	0.007167	0.007167	0.010762	0.010846	0.010846	0.010846	-9.20966e+06	8.00364e+08	2.07813e+08	1.38185e+09	5.36495e+08	27.29	CCC	3	0.150387	0.388244	-0.0115068	21.0467
2017610	610	西安旅游	2017	2017-12-31	A	-0.004065	-0.004095	-0.004095	-0.004095	-0.014345	-0.014454	-0.014454	-0.014454	-0.024576	-0.024185	-0.024185	-0.024185	-1.88669e+07	7.29728e+08	2.23056e+08	1.40292e+09	5.84026e+08	27.29	CCC	3	0.158994	0.416292	-0.0258547	21.0618
2018610	610	西安旅游	2018	2018-12-31	A	0.103247	0.095563	0.095563	0.095563	0.071504	0.066182	0.066182	0.066182	0.099286	0.102312	0.102312	0.102312	1.4524e+08	8.85849e+08	2.11184e+08	1.20856e+09	3.38186e+08	27.29	B	4	0.17474	0.279825	0.163956	20.9127
2019610	610	西安旅游	2019	2019-12-31	A	-0.032484	-0.032894	-0.032894	-0.032894	-0.026068	-0.026397	-0.026397	-0.026397	-0.037734	-0.037426	-0.037426	-0.037426	-4.04089e+07	8.6392e+08	1.83237e+08	1.23947e+09	3.83221e+08	27.29	B	4	0.147835	0.309182	-0.0467739	20.9379
2020610	610	西安旅游	2020	2020-12-31	A	0.032996	0.034105	0.034105	0.034105	0.025059	0.025901	0.025901	0.025901	0.037189	0.037976	0.037976	0.037976	3.35145e+07	2.99367e+08	1.64033e+08	1.32572e+09	4.32427e+08	27.29	CCC	3	0.123732	0.326183	0.111951	21.0052
2021610	610	西安旅游	2021	2021-12-31	A	-0.032144	-0.040225	-0.040225	-0.040225	-0.036362	-0.045503	-0.045503	-0.045503	-0.097847	-0.093873	-0.093873	-0.093873	-8.51098e+07	5.60654e+08	5.21987e+08	2.21616e+09	1.3926e+09	27.29	CCC	3	0.235537	0.628386	-0.151804	21.519
2022610	610	西安旅游	2022	2022-12-31	A	-0.076174	-0.072846	-0.072846	-0.072846	-0.089813	-0.085889	-0.085889	-0.085889	-0.282114	-0.248128	-0.248128	-0.248128	-1.76914e+08	3.95995e+08	5.01316e+08	2.03061e+09	1.38415e+09	26.57	CCC	3	0.24688	0.681642	-0.446759	21.4316
2015611	611	*ST 蒙发	2015	2015-12-31	A	-0.884207	-0.640838	-0.640838	-0.640838	-0.885142	-0.641515	-0.641515	-0.641515	-1.88082	-0.96929	-0.96929	-0.96929	-3.50121e+08	3.39142e+07	4.04369e+07	4.02264e+08	2.12953e+08	12.43	#N/A	#N/A
2016611	611	*ST 天首	2016	2016-12-31	A	0.028557	0.029064	0.029064	0.029064	0.012306	0.012524	0.012524	0.012524	0.026296	0.026688	0.026688	0.026688	-3.98713e+07	2.98293e+07	3.81463e+07	4.16787e+08	2.21745e+08	12.43	#N/A	#N/A
2017611	611	天首发展	2017	2017-12-31	A	-0.010369	-0.017027	-0.017027	-0.017027	-0.011256	-0.018485	-0.018485	-0.018485	-0.028008	-0.044678	-0.044678	-0.044678	-2.10287e+07	4.07793e+07	3.59553e+07	1.91249e+09	1.14385e+09	12.43	#N/A	#N/A
2018611	611	天首发展	2018	2018-12-31	A	-0.103799	-0.097323	-0.097323	-0.097323	-0.095926	-0.089941	-0.089941	-0.089941	-0.265872	-0.23506	-0.23506	-0.23506	-1.91474e+08	1.86701e+07	1.36122e+07	1.68788e+09	1.0789e+09	11.84	#N/A	#N/A
2019611	611	*ST 天首	2019	2019-12-31	A	0.019662	0.019763	0.019763	0.019763	0.009766	0.009817	0.009817	0.009817	0.026216	0.026771	0.026771	0.026771	-1.35837e+07	4.65473e+07	1.79943e+07	1.70541e+09	1.0701e+09	11.84	#N/A	#N/A
2020611	611	ST 天首	2020	2020-12-31	A	-0.011704	-0.013668	-0.013668	-0.013668	-0.016865	-0.019695	-0.019695	-0.019695	-0.036956	-0.04673	-0.04673	-0.04673	-2.21631e+07	7.39502e+06	2.49263e+07	2.39346e+09	1.30121e+09	11.84	#N/A	#N/A
2021611	611	*ST 天首	2021	2021-12-31	A	-0.006501	-0.006749	-0.006749	-0.006749	-0.012598	-0.013079	-0.013079	-0.013079	-0.03092	-0.030349	-0.030349	-0.030349	-2.6757e+07	1.32943e+08	3.11328e+07	2.58345e+09	1.53084e+09	3.75	#N/A	#N/A
2015612	612	焦作万方	2015	2015-12-31	A	0.00907	0.008805	0.008805	0.008805	-0.007246	-0.007035	-0.007035	-0.007035	-0.013124	-0.013174	-0.013174	-0.013174	-2.02206e+08	4.65834e+09	2.95743e+09	8.62833e+09	3.86431e+09	17.56	CCC	3	0.342759	0.447863	-0.0434072	22.8783
2016612	612	焦作万方	2016	2016-12-31	A	0.034414	0.031503	0.031503	0.031503	0.013625	0.012472	0.012472	0.012472	0.021937	0.021368	0.021368	0.021368	2.45566e+08	3.926e+09	2.71261e+09	7.28252e+09	2.7593e+09	15.96	CC	2	0.372483	0.378894	0.0625486	22.7087
2017612	612	焦作万方	2017	2017-12-31	A	0.038052	0.038523	0.038523	0.038523	0.023541	0.023832	0.023832	0.023832	0.037309	0.038065	0.038065	0.038065	7.05822e+07	5.01676e+09	2.68021e+09	7.46478e+09	2.75468e+09	17.11	CCC	3	0.359048	0.369023	0.0140693	22.7335
2018612	612	焦作万方	2018	2018-12-31	A	-0.047459	-0.047394	-0.047394	-0.047394	-0.05939	-0.059308	-0.059308	-0.059308	-0.104636	-0.098958	-0.098958	-0.098958	-4.56887e+08	4.90882e+09	2.77265e+09	7.44413e+09	3.21897e+09	17.3	B	4	0.372461	0.432418	-0.0930747	22.7307
2019612	612	焦作万方	2019	2019-12-31	A	0.027065	0.026258	0.026258	0.026258	0.015206	0.014753	0.014753	0.014753	0.02472	0.024977	0.024977	0.024977	1.132e+08	4.76118e+09	2.65931e+09	7.01321e+09	2.69922e+09	17.3	CCC	3	0.379186	0.384877	0.0237756	22.6711
2020612	612	焦作万方	2020	2020-12-31	A	0.095542	0.096378	0.096378	0.096378	0.079572	0.080267	0.080267	0.080267	0.117687	0.124274	0.124274	0.124274	6.25124e+08	4.74406e+09	2.4475e+09	7.13698e+09	2.31145e+09	17.3	CCC	3	0.342932	0.32387	0.13177	22.6886
2021612	612	焦作万方	2021	2021-12-31	A	0.061642	0.064659	0.064659	0.064659	0.050386	0.052852	0.052852	0.052852	0.077868	0.079972	0.079972	0.079972	7.52355e+08	4.91791e+09	2.25346e+09	7.8716e+09	2.77814e+09	17.3	CCC	3	0.286277	0.352932	0.152983	22.7865
2022612	612	焦作万方	2022	2022-12-31	A	0.037862	0.037787	0.037787	0.037787	0.038656	0.03858	0.03858	0.03858	0.057236	0.058348	0.058348	0.058348	2.04351e+08	6.67609e+09	2.12033e+09	7.84039e+09	2.54508e+09	17.3	B	4	0.270437	0.324611	0.0306093	22.7826
2015613	613	大东海A	2015	2015-12-31	A	-0.072335	-0.069298	-0.069298	-0.069298	-0.071294	-0.068301	-0.068301	-0.068301	-0.097194	-0.09269	-0.09269	-0.09269	-9.05201e+06	1.58859e+07	5.128e+07	1.04888e+08	2.79501e+07	16.81	#N/A	#N/A
2016613	613	大东海A	2016	2016-12-31	A	-0.027073	-0.027145	-0.027145	-0.027145	-0.025237	-0.025303	-0.025303	-0.025303	-0.035826	-0.035196	-0.035196	-0.035196	-2.68177e+06	2.17089e+07	4.03957e+07	1.05444e+08	3.11677e+07	16.9	#N/A	#N/A
2017613	613	*ST 东海A	2017	2017-12-31	A	0.029838	0.027057	0.027057	0.027057	0.032687	0.029641	0.029641	0.029641	0.037065	0.037765	0.037765	0.037765	1.58521e+06	2.79066e+07	3.90887e+07	8.74667e+07	1.03312e+07	17.55	#N/A	#N/A
2018613	613	大东海A	2018	2018-12-31	A	0.005272	0.005294	0.005294	0.005294	0.007407	0.007438	0.007438	0.007438	0.008398	0.008434	0.008434	0.008434	816346	2.95156e+07	3.64979e+07	8.81971e+07	1.04084e+07	17.55	#N/A	#N/A
2019613	613	大东海A	2019	2019-12-31	A	0.006638	0.006613	0.006613	0.006613	0.008646	0.008613	0.008613	0.008613	0.009641	0.009684	0.009684	0.009684	-785400	2.59354e+07	3.50752e+07	8.75212e+07	9.03458e+06	17.55	#N/A	#N/A
2020613	613	大东海A	2020	2020-12-31	A	-0.114248	-0.120375	-0.120375	-0.120375	-0.118716	-0.125084	-0.125084	-0.125084	-0.172865	-0.159112	-0.159112	-0.159112	-1.13171e+07	1.5512e+07	3.4694e+07	9.74413e+07	3.05226e+07	17.55	#N/A	#N/A
2021613	613	*ST 东海A	2021	2021-12-31	A	-0.020532	-0.019238	-0.019238	-0.019238	-0.023414	-0.021939	-0.021939	-0.021939	-0.028885	-0.029457	-0.029457	-0.029457	-1.97493e+06	3.02345e+07	3.12798e+07	8.58896e+07	1.62677e+07	17.55	#N/A	#N/A
2015619	619	海螺型材	2015	2015-12-31	A	0.052874	0.051874	0.051874	0.051874	0.030135	0.029565	0.029565	0.029565	0.044403	0.044653	0.044653	0.044653	1.23924e+08	3.4291e+09	1.58357e+09	3.9093e+09	1.25613e+09	30.63	B	4	0.405077	0.321319	0.0361391	22.0866
2016619	619	海螺型材	2016	2016-12-31	A	0.041246	0.041066	0.041066	0.041066	0.022483	0.022385	0.022385	0.022385	0.032683	0.032761	0.032761	0.032761	8.26438e+07	3.18451e+09	1.45526e+09	3.87538e+09	1.20949e+09	30.63	B	4	0.375514	0.312097	0.0259518	22.0779
2017619	619	海螺型材	2017	2017-12-31	A	0.01795	0.017084	0.017084	0.017084	0.004201	0.003998	0.003998	0.003998	0.005618	0.005581	0.005581	0.005581	2.75195e+07	3.08766e+09	1.37753e+09	3.51853e+09	8.87315e+08	30.63	B	4	0.391508	0.252183	0.00891274	21.9813
2018619	619	海螺型材	2018	2018-12-31	A	0.014395	0.014928	0.014928	0.014928	0.000827	0.000857	0.000857	0.000857	0.001187	0.001189	0.001189	0.001189	3.2262e+07	3.09034e+09	1.31015e+09	3.78906e+09	1.15134e+09	30.63	B	4	0.345771	0.30386	0.0104396	22.0554
2019619	619	海螺型材	2019	2019-12-31	A	0.012274	0.012683	0.012683	0.012683	0.002745	0.002836	0.002836	0.002836	0.004145	0.00418	0.00418	0.00418	2.19305e+07	3614279528	1.20674e+09	4.05023e+09	1.36823e+09	30.63	B	4	0.297944	0.337815	0.00606775	22.122
2020619	619	海螺型材	2020	2020-12-31	A	0.017163	0.018553	0.018553	0.018553	0.008348	0.009024	0.009024	0.009024	0.013808	0.0143	0.0143	0.0143	5.75973e+07	3.90796e+09	1.302e+09	4763880613	1.8838e+09	30.63	BB	5	0.273307	0.395434	0.0147384	22.2843
2021619	619	海螺型材	2021	2021-12-31	A	-0.023386	-0.025068	-0.025068	-0.025068	-0.027974	-0.029986	-0.029986	-0.029986	-0.058119	-0.055683	-0.055683	-0.055683	-1.53496e+08	4.85359e+09	1.57332e+09	5502241479	2.85387e+09	30.63	B	4	0.285941	0.518675	-0.0316254	22.4284
2022619	619	海螺新材	2022	2022-12-31	A	-0.009896	-0.009513	-0.009513	-0.009513	-0.016269	-0.015638	-0.015638	-0.015638	-0.03228	-0.031772	-0.031772	-0.031772	-9.09886e+07	5.48799e+09	1.55389e+09	5091856557	2.52566e+09	30.63	B	4	0.305172	0.49602	-0.0165796	22.3509
2015622	622	恒立实业	2015	2015-12-31	A	-0.179515	-0.161633	-0.161633	-0.161633	-0.171034	-0.153997	-0.153997	-0.153997	-0.308167	-0.267023	-0.267023	-0.267023	-5.66286e+07	4.7042e+07	4.0367e+07	3.06177e+08	1.36247e+08	17.99	CC	2	0.131842	0.444994	-1.20379	19.5397
2016622	622	*ST 恒立	2016	2016-12-31	A	0.09829	0.118681	0.118681	0.118681	0.093413	0.112792	0.112792	0.112792	0.20409	0.227283	0.227283	0.227283	4.51108e+07	4.18697e+07	2.27294e+07	4.66467e+08	2.52962e+08	17.99	CC	2
2017622	622	恒立实业	2017	2017-12-31	A	-0.09336	-0.085676	-0.085676	-0.085676	-0.092783	-0.085147	-0.085147	-0.085147	-0.184331	-0.17789	-0.17789	-0.17789	-3.60949e+07	5.87331e+07	2.0073e+07	3.95523e+08	1.96436e+08	17.99	CC	2	0.0507504	0.496649	-0.614558	19.7957
2018622	622	恒立实业	2018	2018-12-31	A	0.014582	0.013524	0.013524	0.013524	0.026658	0.024722	0.024722	0.024722	0.044643	0.04521	0.04521	0.04521	8.15363e+06	1.95407e+08	1.68712e+07	3.41972e+08	1.37768e+08	17.99	CCC	3	0.049335	0.402865	0.0417264	19.6502
2019622	622	恒立实业	2019	2019-12-31	A	0.031136	0.029927	0.029927	0.029927	0.033797	0.032484	0.032484	0.032484	0.049761	0.051031	0.051031	0.051031	-1.13057e+07	3.45616e+08	1.71505e+07	3.16408e+08	1.01511e+08	17.99	CCC	3	0.0542038	0.320823	-0.0327118	19.5725
2020622	622	恒立实业	2020	2020-12-31	A	0.007061	0.007853	0.007853	0.007853	0.007958	0.00885	0.00885	0.00885	0.014771	0.014724	0.014724	0.014724	-1.66176e+06	3.05856e+08	1.5203e+07	3.96327e+08	1.82807e+08	17.99	CCC	3	0.0383596	0.461252	-0.00543313	19.7978
2021622	622	恒立实业	2021	2021-12-31	A	0.005297	0.004914	0.004914	0.004914	0.004944	0.004586	0.004586	0.004586	0.007898	0.007918	0.007918	0.007918	1.09445e+06	3.46201e+08	1.34973e+07	3.42867e+08	1.28264e+08	17.99	CCC	3	0.0393659	0.374093	0.00316132	19.6529
2022622	622	恒立实业	2022	2022-12-31	A	-0.03923	-0.038295	-0.038295	-0.038295	-0.040552	-0.039585	-0.039585	-0.039585	-0.065837	-0.063739	-0.063739	-0.063739	-1.51426e+07	2.46281e+08	1.182e+07	3.26892e+08	1.25546e+08	17.99	CCC	3	0.0361587	0.384058	-0.0614853	19.6051
2015623	623	吉林敖东	2015	2015-12-31	A	0.134263	0.158494	0.158494	0.158494	0.13118	0.154854	0.154854	0.154854	0.147969	0.172064	0.172064	0.172064	2.55451e+09	2.33476e+09	1.79686e+09	1.9834e+10	2.25043e+09	25.92	BB	5	0.090595	0.113463	1.09412	23.7107
2016623	623	吉林敖东	2016	2016-12-31	A	0.086026	0.087111	0.087111	0.087111	0.081406	0.082432	0.082432	0.082432	0.087731	0.090837	0.090837	0.090837	1.63068e+09	2.7367e+09	2.12818e+09	2.03405e+10	1.46647e+09	26.66	B	4	0.104628	0.072096	0.595858	23.7359
2017623	623	吉林敖东	2017	2017-12-31	A	0.086941	0.090061	0.090061	0.090061	0.084428	0.087458	0.087458	0.087458	0.089847	0.093637	0.093637	0.093637	1.92681e+09	2.97677e+09	2.0883e+09	2.18546e+10	1.31796e+09	26.66	BB	5	0.0955541	0.0603057	0.647282	23.8077
2018623	623	吉林敖东	2018	2018-12-31	A	0.041905	0.044453	0.044431	0.044431	0.037498	0.039779	0.039759	0.039759	0.043525	0.044286	0.044262	0.044262	9.7759e+08	3.32408e+09	2.06808e+09	2.46585e+10	3.41416e+09	26.66	B	4	0.0838686	0.138458	0.294093	23.9284
2019623	623	吉林敖东	2019	2019-12-31	A	0.058699	0.060028	0.060028	0.060028	0.054006	0.055228	0.055228	0.055228	0.062081	0.063787	0.063787	0.063787	1.48307e+09	3.08838e+09	2.13966e+09	2.58009e+10	3.35621e+09	26.65	BBB	6	0.0829297	0.130081	0.48021	23.9737
2020623	623	吉林敖东	2020	2020-12-31	A	0.064618	0.066505	0.066505	0.066505	0.061835	0.063642	0.063642	0.063642	0.071885	0.073581	0.073581	0.073581	1.72041e+09	2.25165e+09	2.10166e+09	2.73535e+10	3.82417e+09	26.65	BB	5	0.0768335	0.139806	0.764065	24.0321
2021623	623	吉林敖东	2021	2021-12-31	A	0.063271	0.065193	0.065193	0.065193	0.060923	0.062773	0.062773	0.062773	0.070725	0.072923	0.072923	0.072923	1.764e+09	2.30376e+09	2.04741e+09	2.90674e+10	4.02865e+09	28.12	BB	5	0.0704366	0.138597	0.765705	24.0929
2022623	623	吉林敖东	2022	2022-12-31	A	0.058035	0.060063	0.060063	0.060063	0.05777	0.059789	0.059789	0.059789	0.068369	0.070101	0.070101	0.070101	1.1257e+09	2.86821e+09	2.1075e+09	3.11726e+10	4.83245e+09	28.12	B	4	0.0676074	0.155022	0.392474	24.1628
2015625	625	长安汽车	2015	2015-12-31	A	0.110286	0.12396	0.12396	0.12396	0.110973	0.124732	0.124732	0.124732	0.290357	0.332809	0.332809	0.332809	9.58746e+09	6.67716e+10	1.39102e+10	8.9414e+10	5.52404e+10	39.11	BB	5	0.155571	0.617805	0.143586	25.2165
2016625	625	长安汽车	2016	2016-12-31	A	0.094305	0.102534	0.102534	0.102534	0.096484	0.104904	0.104904	0.104904	0.237044	0.265111	0.265111	0.265111	9.45817e+09	7.85424e+10	1.54805e+10	1.0651e+11	6.31573e+10	40.88	BB	5	0.145342	0.592968	0.120421	25.3915
2017625	625	长安汽车	2017	2017-12-31	A	0.062718	0.062604	0.062604	0.062604	0.067924	0.067801	0.067801	0.067801	0.151874	0.158748	0.158748	0.158748	7.15163e+09	8.00122e+10	1.90445e+10	1.06125e+11	5.86619e+10	40.88	BBB	6	0.179454	0.552762	0.0893817	25.3879
2018625	625	长安汽车	2018	2018-12-31	A	0.002473	0.002316	0.002316	0.002316	0.007737	0.007248	0.007248	0.007248	0.015673	0.015454	0.015454	0.015454	-2.01438e+08	6.62983e+10	2.21611e+10	9.34889e+10	4.73359e+10	21.56	BB	5	0.237045	0.506327	-0.00303837	25.2611
2019625	625	长安汽车	2019	2019-12-31	A	-0.024926	-0.025465	-0.025465	-0.025465	-0.027138	-0.027724	-0.027724	-0.027724	-0.060298	-0.058813	-0.058813	-0.058813	-2.10711e+09	7.05952e+10	2.69395e+10	9.76171e+10	5.3683e+10	21.56	B	4	0.275971	0.549934	-0.0298477	25.3043
2020625	625	长安汽车	2020	2020-12-31	A	0.019736	0.02184	0.02184	0.02184	0.027196	0.030096	0.030096	0.030096	0.06149	0.067515	0.067515	0.067515	2.6241e+09	8.45655e+10	2.64368e+10	1.20916e+11	6.74355e+10	19.05	BB	5	0.218638	0.557706	0.0310304	25.5184
2021625	625	长安汽车	2021	2021-12-31	A	0.022449	0.023966	0.023718	0.023718	0.026618	0.028417	0.028123	0.028123	0.064515	0.065923	0.065923	0.065923	3.73052e+09	1.05142e+11	2.1326e+10	1.35405e+11	7.95384e+10	17.97	BBB	6	0.157498	0.587413	0.0354809	25.6315
2022625	625	长安汽车	2022	2022-12-31	A	0.045813	0.047546	0.047546	0.047546	0.053028	0.055034	0.055034	0.055034	0.123031	0.130365	0.130365	0.130365	7.63374e+09	1.21253e+11	1.93468e+10	1.46049e+11	8.30998e+10	17.97	BB	5	0.132468	0.568987	0.0629572	25.7072
2015626	626	如意集团	2015	2015-12-31	A	0.122601	0.126999	0.126999	0.126999	0.072852	0.075465	0.075465	0.075465	0.312695	0.363026	0.363026	0.363026	7.21262e+08	5.53662e+10	6.75206e+07	8.6178e+09	6.61e+09	37.08	B	4	0.00783501	0.767017	0.0130271	22.8771
2016626	626	远大控股	2016	2016-12-31	A	0.096464	0.11357	0.11357	0.11357	0.044859	0.052814	0.052814	0.052814	0.173089	0.21262	0.21262	0.21262	6.72071e+08	7.57521e+10	6.67099e+07	1.23331e+10	9.13673e+09	35	BB	5	0.00540902	0.740831	0.00887197	23.2356
2017626	626	远大控股	2017	2017-12-31	A	-0.015858	-0.013385	-0.013385	-0.013385	-0.04133	-0.034884	-0.034884	-0.034884	-0.139867	-0.127081	-0.127081	-0.127081	2.84228e+08	1.01525e+11	5.51027e+07	9.00497e+09	6.34406e+09	35	BB	5	0.00611914	0.704506	0.00279958	22.921
2018626	626	远大控股	2018	2018-12-31	A	0.039457	0.034393	0.034393	0.034393	0.013403	0.011683	0.011683	0.011683	0.034584	0.03481	0.03481	0.03481	1.47384e+08	6.60269e+10	4.43119e+07	6.95639e+09	4.26054e+09	38.09	CC	2	0.00636995	0.612464	0.00223218	22.6629
2019626	626	远大控股	2019	2019-12-31	A	0.050951	0.050569	0.050569	0.050569	0.028675	0.028461	0.028461	0.028461	0.068643	0.070705	0.070705	0.070705	2.80379e+08	6.77542e+10	1.24649e+08	6.85303e+09	3.9902e+09	38.59	CC	2	0.0181889	0.582253	0.00413818	22.648
2020626	626	远大控股	2020	2020-12-31	A	0.02029	0.01993	0.01993	0.01993	0.008203	0.008057	0.008057	0.008057	0.019253	0.019101	0.019101	0.019101	1.23837e+08	5.90415e+10	1.1263e+08	6.61409e+09	3.79616e+09	38.59	B	4	0.0170288	0.573951	0.00209745	22.6125
2021626	626	远大控股	2021	2021-12-31	A	0.050842	0.054465	0.054465	0.054465	0.037205	0.039856	0.039856	0.039856	0.091575	0.095932	0.095932	0.095932	3.50577e+08	8.15619e+10	2.5809e+08	7.62888e+09	4.52941e+09	41.17	B	4	0.0338307	0.593719	0.00429829	22.7552
2022626	626	远大控股	2022	2022-12-31	A	0.043636	0.0441	0.0441	0.0441	0.022166	0.022402	0.022402	0.022402	0.052707	0.054177	0.054177	0.054177	2.47865e+08	8.20079e+10	4.08105e+08	7.79278e+09	4.51549e+09	41.17	B	4	0.0523696	0.579445	0.00302245	22.7765
2015628	628	高新发展	2015	2015-12-31	A	0.007287	0.007563	0.007563	0.007563	0.012388	0.012856	0.012856	0.012856	0.071656	0.117645	0.117645	0.117645	7.99228e+07	1.77076e+09	1.03942e+08	3.97106e+09	3.28454e+09	45.4	CC	2	0.0261748	0.827119	0.0451348	22.1023
2016628	628	高新发展	2016	2016-12-31	A	0.000359	0.000336	0.000336	0.000336	0.009673	0.009041	0.009041	0.009041	0.046719	0.047873	0.047873	0.047873	3.47152e+07	1.11376e+09	1.44435e+08	3.48361e+09	2.7623e+09	45.4	C	1	0.0414615	0.792944	0.0311693	21.9713
2017628	628	高新发展	2017	2017-12-31	A	-0.003562	-0.003288	-0.003288	-0.003288	0.009751	0.009001	0.009001	0.009001	0.037355	0.038803	0.038803	0.038803	3.47669e+07	5.72609e+08	1.33313e+08	2.98621e+09	2.20671e+09	45.4	CC	2	0.0446429	0.738966	0.0607167	21.8173
2018628	628	高新发展	2018	2018-12-31	A	0.013098	0.014178	0.014178	0.014178	0.022827	0.024709	0.024709	0.024709	0.0922	0.097373	0.097373	0.097373	7.21374e+07	9.53241e+08	1.26808e+08	3.52271e+09	2.65054e+09	45.4	CCC	3	0.0359973	0.752415	0.075676	21.9825
2019628	628	高新发展	2019	2019-12-31	A	0.024161	0.030221	0.030221	0.030221	0.018103	0.022643	0.022643	0.022643	0.096336	0.10769	0.10769	0.10769	1.4309e+08	3.31087e+09	9.91571e+07	5.8815e+09	4.77628e+09	45.4	CCC	3	0.0168592	0.812086	0.0432181	22.4951
2020628	628	高新发展	2020	2020-12-31	A	0.044808	0.052552	0.052552	0.052552	0.032068	0.03761	0.03761	0.03761	0.158215	0.191324	0.191324	0.191324	3.46598e+08	5.53308e+09	4.96154e+07	8338949498	6.64876e+09	48.88	CCC	3	0.00594984	0.797314	0.0626412	22.8442
2021628	628	高新发展	2021	2021-12-31	A	0.023657	0.026729	0.026729	0.026729	0.015988	0.018065	0.018065	0.018065	0.104009	0.103213	0.103213	0.103213	2.40423e+08	6.6118e+09	3.56816e+07	1.08283e+10	9.16373e+09	48.88	B	4	0.00329522	0.846278	0.0363628	23.1054
2022628	628	高新发展	2022	2022-12-31	A	0.022338	0.024935	0.024935	0.024935	0.014028	0.015659	0.015659	0.015659	0.097108	0.105412	0.105412	0.105412	2.59949e+08	6.5706e+09	5.15782e+07	1.36779e+10	1.1702e+10	48.88	B	4	0.00377092	0.855545	0.0395624	23.339
2015629	629	攀钢钒钛	2015	2015-12-31	A	-0.021587	-0.022303	-0.022317	-0.022317	-0.043249	-0.044684	-0.044712	-0.044712	-0.248346	-0.221008	-0.221008	-0.221008	-2.21751e+09	1.14174e+10	2.72981e+10	5.60122e+10	4.62578e+10	35.49	B	4	0.487361	0.825853	-0.194221	24.7488
2016629	629	*ST 钒钛	2016	2016-12-31	A	-0.645073	-0.189121	-0.189121	-0.189121	-0.682897	-0.20021	-0.20021	-0.20021	-1.82127	-0.983431	-0.983431	-0.983431	-4.69999e+09	1.061e+10	2.51867e+09	9.62111e+09	6.01362e+09	35.49	CCC	3
2017629	629	*ST 钒钛	2017	2017-12-31	A	0.112413	0.11718	0.11718	0.11718	0.087834	0.091558	0.091558	0.091558	0.202681	0.225849	0.225849	0.225849	1.02044e+09	9.43575e+09	4.68832e+09	1.04732e+10	5.93457e+09	35.49	C	1
2018629	629	攀钢钒钛	2018	2018-12-31	A	0.261376	0.277667	0.277667	0.277667	0.266576	0.283191	0.283191	0.283191	0.411226	0.517244	0.517244	0.517244	2.97503e+09	1.51614e+10	4.47552e+09	1.18656e+10	4.17376e+09	35.49	CC	2	0.377186	0.351754	0.196224	23.1969
2019629	629	攀钢钒钛	2019	2019-12-31	A	0.119982	0.1253	0.1253	0.1253	0.112329	0.117308	0.117308	0.117308	0.151123	0.168092	0.168092	0.168092	1.52105e+09	1.31587e+10	4.38888e+09	1.29661e+10	3.32843e+09	35.49	B	4	0.338488	0.256702	0.115593	23.2856
2020629	629	攀钢钒钛	2020	2020-12-31	A	0.029535	0.027955	0.027955	0.027955	0.020834	0.019718	0.019718	0.019718	0.024772	0.024975	0.024975	0.024975	3.973e+08	1.05789e+10	4.38118e+09	1.16487e+10	1.85201e+09	35.49	BBB	6	0.376108	0.158988	0.0375559	23.1785
2021629	629	攀钢钒钛	2021	2021-12-31	A	0.15905	0.139361	0.148586	0.148586	0.142554	0.124907	0.133175	0.133175	0.183219	0.152102	0.164089	0.164089	1.72382e+09	1.40603e+10	5.5453e+09	1.02106e+10	2.26625e+09	29.49	BB	5	0.543093	0.221951	0.122602	23.0467
2022629	629	钒钛股份	2022	2022-12-31	A	0.11899	0.128245	0.128245	0.128245	0.114449	0.123351	0.123351	0.123351	0.148917	0.15959	0.15959	0.15959	1.4703e+09	1.50875e+10	5.50155e+09	1.1933e+10	2.76202e+09	29.45	B	4	0.461037	0.23146	0.097451	23.2026
2015630	630	铜陵有色	2015	2015-12-31	A	0.014908	0.014456	0.014456	0.014456	-0.016524	-0.016023	-0.016023	-0.016023	-0.049895	-0.04818	-0.04818	-0.04818	-8.81229e+08	8.68966e+10	1.55819e+10	4.41675e+10	2.95406e+10	39.55	B	4	0.35279	0.66883	-0.0101411	24.5113
2016630	630	铜陵有色	2016	2016-12-31	A	0.034836	0.035004	0.035004	0.035004	0.007275	0.00731	0.00731	0.00731	0.018508	0.020178	0.020178	0.020178	4.2429e+08	8.66741e+10	1.55634e+10	4.45939e+10	2.70658e+10	39.55	CCC	3	0.349002	0.60694	0.00489523	24.5209
2017630	630	铜陵有色	2017	2017-12-31	A	0.032831	0.033969	0.033969	0.033969	0.015508	0.016045	0.016045	0.016045	0.039903	0.04106	0.04106	0.04106	1.03857e+09	8.24303e+10	1.48193e+10	4.77936e+10	2.92184e+10	36.53	B	4	0.310069	0.611346	0.0125994	24.5902
2018630	630	铜陵有色	2018	2018-12-31	A	0.051106	0.050617	0.05067	0.05067	0.020858	0.020658	0.02068	0.02068	0.0503	0.051392	0.0515	0.0515	1.35423e+09	8.45891e+10	1.81298e+10	4.69862e+10	2.75027e+10	36.53	B	4	0.385853	0.585336	0.0160095	24.5731
2019630	630	铜陵有色	2019	2019-12-31	A	0.044512	0.044962	0.044946	0.044946	0.021228	0.021442	0.021435	0.021435	0.05083	0.051549	0.051507	0.051507	1.42469e+09	9.29152e+10	1.7376e+10	4.79115e+10	2.79024e+10	36.53	B	4	0.362669	0.582374	0.0153332	24.5926
2020630	630	铜陵有色	2020	2020-12-31	A	0.035617	0.037137	0.037137	0.037137	0.018417	0.019203	0.019203	0.019203	0.046518	0.047263	0.047263	0.047263	1.41644e+09	9.94381e+10	1.90667e+10	5.21832e+10	3.15227e+10	36.53	B	4	0.365381	0.604078	0.0142445	24.678
2021630	630	铜陵有色	2021	2021-12-31	A	0.101602	0.100278	0.100278	0.100278	0.068261	0.067371	0.067371	0.067371	0.148314	0.157533	0.157533	0.157533	4.52977e+09	1.31034e+11	1.57499e+10	5.08404e+10	2.74413e+10	36.53	B	4	0.309791	0.539755	0.0345695	24.652
2022630	630	铜陵有色	2022	2022-12-31	A	0.069564	0.076129	0.076129	0.076129	0.051765	0.05665	0.05665	0.05665	0.106062	0.119146	0.119146	0.119146	4.00577e+09	1.21845e+11	1.70821e+10	6.14357e+10	3.1451e+10	36.53	B	4	0.278049	0.511933	0.0328758	24.8413
2015631	631	顺发恒业	2015	2015-12-31	A	0.037986	0.037885	0.037885	0.037885	0.027488	0.027415	0.027415	0.027415	0.086875	0.089661	0.089661	0.089661	4.60182e+08	3.47412e+09	1.1034e+07	1.18918e+10	8.12914e+09	68.87	BB	5	0.000927864	0.68359	0.13246	23.1991
2016631	631	顺发恒业	2016	2016-12-31	A	0.032189	0.037545	0.037545	0.037545	0.021704	0.025316	0.025316	0.025316	0.064364	0.077055	0.077055	0.077055	5.05154e+08	3.63532e+09	1.13544e+07	1.66394e+10	1.10284e+10	61.33	BB	5	0.000682383	0.662786	0.138957	23.535
2017631	631	顺发恒业	2017	2017-12-31	A	0.077802	0.07024	0.07024	0.07024	0.055338	0.04996	0.04996	0.04996	0.123953	0.129255	0.129255	0.129255	9.68968e+08	6.6817e+09	5.58835e+07	1.36914e+10	7.57889e+09	61.33	B	4	0.00408166	0.553553	0.145018	23.34
2018631	631	顺发恒业	2018	2018-12-31	A	0.112099	0.107581	0.107581	0.107581	0.087472	0.083946	0.083946	0.083946	0.17055	0.1755	0.1755	0.1755	1.35839e+09	2.71572e+09	5.93067e+07	1.26304e+10	6.15253e+09	61.33	B	4	0.00469554	0.487119	0.500196	23.2594
2019631	631	顺发恒业	2019	2019-12-31	A	0.094962	0.075591	0.075591	0.075591	0.077314	0.061543	0.061543	0.061543	0.098609	0.099134	0.099134	0.099134	8.03867e+08	1.64883e+09	5.71031e+07	8.35064e+09	1.8033e+09	61.33	B	4	0.00683818	0.215948	0.487538	22.8456
2020631	631	顺发恒业	2020	2020-12-31	A	0.041208	0.038853	0.038853	0.038853	0.033942	0.032003	0.032003	0.032003	0.03984	0.039216	0.039216	0.039216	3.50614e+08	5.81138e+08	3.14515e+07	7.4478e+09	1102494866	61.33	BB	5	0.00422293	0.14803	0.603323	22.7312
2021631	631	顺发恒业	2021	2021-12-31	A	0.012519	0.01344	0.013763	0.013763	0.011175	0.011997	0.012285	0.012285	0.016119	0.015762	0.016064	0.016064	1.35301e+08	2.7198e+08	2.99654e+08	9.0905e+09	2.78809e+09	61.33	B	4	0.0329634	0.306703	0.497465	22.9305
2022631	631	顺发恒业	2022	2022-12-31	A	0.019516	0.019623	0.019623	0.019623	0.018577	0.018679	0.018679	0.018679	0.027508	0.027298	0.027298	0.027298	2.23148e+08	3.07199e+08	2.91639e+08	9.19092e+09	2.98402e+09	61.33	B	4	0.0317313	0.32467	0.726396	22.9415
2015632	632	三木集团	2015	2015-12-31	A	0.032142	0.035155	0.035155	0.035155	0.005014	0.005484	0.005484	0.005484	0.026343	0.025663	0.025663	0.025663	9.27943e+07	4.62309e+09	4.06997e+08	7.15301e+09	5.79154e+09	18.06	CCC	3	0.0568986	0.809664	0.0200719	22.6908
2016632	632	三木集团	2016	2016-12-31	A	0.034322	0.033344	0.033344	0.033344	0.005911	0.005743	0.005743	0.005743	0.028403	0.028863	0.028863	0.028863	5.58992e+07	4.91908e+09	3.70882e+08	6.75669e+09	5.35042e+09	18.06	B	4	0.0548911	0.791871	0.0113638	22.6338
2017632	632	三木集团	2017	2017-12-31	A	0.055972	0.057151	0.057151	0.057151	0.008711	0.008894	0.008894	0.008894	0.04188	0.042748	0.042748	0.042748	1.72001e+08	6.66135e+09	4.46948e+08	7.04741e+09	5.58164e+09	18.06	B	4	0.0634202	0.792013	0.0258207	22.6759
2018632	632	三木集团	2018	2018-12-31	A	0.045244	0.047458	0.047458	0.047458	0.004037	0.004234	0.004234	0.004234	0.01991	0.020631	0.020631	0.020631	1.94547e+08	7.01257e+09	5.4254e+08	7.7726e+09	6.19667e+09	18.06	B	4	0.0698016	0.797246	0.0277426	22.7739
2019632	632	三木集团	2019	2019-12-31	A	0.025948	0.027169	0.027169	0.027169	0.009518	0.009966	0.009966	0.009966	0.047456	0.049431	0.049431	0.049431	1.2972e+08	6.37685e+09	5.45051e+08	8.53994e+09	6.82712e+09	18.06	BB	5	0.0638238	0.799435	0.0203423	22.868
2020632	632	三木集团	2020	2020-12-31	A	0.034929	0.036195	0.036195	0.036195	0.015612	0.016178	0.016178	0.016178	0.075904	0.079609	0.079609	0.079609	1.96111e+08	8.43907e+09	5.16244e+08	9.18227e+09	7.2937e+09	18.06	B	4	0.0562219	0.794325	0.0232385	22.9405
2021632	632	三木集团	2021	2021-12-31	A	0.024757	0.025728	0.025728	0.025728	0.005981	0.006216	0.006216	0.006216	0.030599	0.031021	0.031021	0.031021	8.42614e+07	8.60049e+09	5.2052e+08	9.93168e+09	7.99026e+09	18.06	B	4	0.0524101	0.804523	0.00979728	23.019
2022632	632	三木集团	2022	2022-12-31	A	0.026596	0.02637	0.02637	0.02637	0.003211	0.003184	0.003184	0.003184	0.016111	0.016131	0.016131	0.016131	5.53121e+07	13954075508	5.33195e+08	9.7648e+09	7.8185e+09	18.06	B	4	0.0546038	0.800681	0.00396387	23.0021
2015633	633	合金投资	2015	2015-12-31	A	-0.181013	-0.166592	-0.166592	-0.166592	-0.192121	-0.176815	-0.176815	-0.176815	-0.262909	-0.235539	-0.235539	-0.235539	-4.12152e+07	4.48162e+07	1.10349e+08	2.19782e+08	5.91756e+07	13.66	CCC	3	0.502085	0.269247	-0.919649	19.2081
2016633	633	*ST 合金	2016	2016-12-31	A	0.037048	0.060359	0.060359	0.060359	0.026085	0.042497	0.042497	0.042497	0.135574	0.145433	0.145433	0.145433	2.90686e+07	52007023	1.04683e+08	9.6567e+08	7.79875e+08	20	C	1
2017633	633	合金投资	2017	2017-12-31	A	-0.025625	-0.025936	-0.025936	-0.025936	-0.025262	-0.025568	-0.025568	-0.025568	-0.155432	-0.144224	-0.144224	-0.144224	-2.45358e+07	6.64577e+07	1.01231e+08	9.89375e+08	8.28573e+08	20	CCC	3	0.102319	0.837472	-0.369193	20.7126
2018633	633	合金投资	2018	2018-12-31	A	0.004116	0.004231	0.004231	0.004231	0.001245	0.00128	0.00128	0.00128	0.008034	0.008066	0.008066	0.008066	1.29745e+06	1.11082e+08	9.99921e+07	1.04613e+09	8.84027e+08	20	CCC	3	0.0955828	0.845045	0.0116802	20.7684
2019633	633	合金投资	2019	2019-12-31	A	-0.008572	-0.008848	-0.008848	-0.008848	-0.010268	-0.010597	-0.010597	-0.010597	-0.064208	-0.067278	-0.067278	-0.067278	-1.26733e+07	9.96651e+07	9.54964e+07	1.11553e+09	9.37145e+08	20	CCC	3	0.0856064	0.84009	-0.127158	20.8326
2020633	633	合金投资	2020	2020-12-31	A	0.031742	0.011068	0.011068	0.011068	0.030434	0.010612	0.010612	0.010612	0.043456	0.041758	0.041758	0.041758	7.27822e+06	1.31431e+08	9.02319e+07	2.35559e+08	7.05871e+07	20	CCC	3	0.383054	0.299658	0.0553766	19.2775
2021633	633	合金投资	2021	2021-12-31	A	-0.00077	-0.000775	-0.000775	-0.000775	0.014018	0.014107	0.014107	0.014107	0.019884	0.020076	0.020076	0.020076	3.94758e+06	1.64558e+08	8.62383e+07	2.38583e+08	7.03871e+07	20	CCC	3	0.36146	0.295021	0.023989	19.2902
2022633	633	合金投资	2022	2022-12-31	A	0.018636	0.019319	0.019319	0.019319	0.022952	0.023794	0.023794	0.023794	0.033904	0.03446	0.03446	0.03446	7.74351e+06	2.29321e+08	8.32725e+07	2.56738e+08	8.29288e+07	20	B	4	0.324349	0.32301	0.0337671	19.3636
2015635	635	英力特	2015	2015-12-31	A	0.012637	0.012732	0.012732	0.012732	0.00945	0.009521	0.009521	0.009521	0.010636	0.010684	0.010684	0.010684	2.83706e+07	1.69582e+09	2.30533e+09	3.14382e+09	3.50578e+08	51.25	B	4	0.73329	0.111514	0.0167298	21.8687
2016635	635	英力特	2016	2016-12-31	A	0.044219	0.045492	0.045492	0.045492	0.03297	0.033919	0.033919	0.033919	0.037924	0.038603	0.038603	0.038603	1.25507e+08	1.59605e+09	2.10916e+09	3.33009e+09	4.34991e+08	51.25	BB	5	0.633365	0.130624	0.0786357	21.9263
2017635	635	英力特	2017	2017-12-31	A	0.035999	0.036605	0.036605	0.036605	0.027093	0.027549	0.027549	0.027549	0.031255	0.031736	0.031736	0.031736	1.36164e+08	1.96519e+09	1.91364e+09	3.44416e+09	4.5866e+08	51.25	B	4	0.555618	0.13317	0.0692882	21.9599
2018635	635	英力特	2018	2018-12-31	A	0.010305	0.009823	0.009823	0.009823	0.008561	0.00816	0.00816	0.00816	0.01015	0.009536	0.009536	0.009536	3.50781e+07	1.98715e+09	1.76391e+09	3.13596e+09	4.91068e+08	51.25	B	4	0.562477	0.156592	0.0176524	21.8662
2019635	635	英力特	2019	2019-12-31	A	0.019878	0.019758	0.019758	0.019758	0.016488	0.016388	0.016388	0.016388	0.019121	0.019217	0.019217	0.019217	6.72203e+07	2.08721e+09	1.5888e+09	3.09831e+09	4.26578e+08	51.25	BB	5	0.512796	0.137681	0.0322058	21.8541
2020635	635	英力特	2020	2020-12-31	A	0.028229	0.028391	0.028391	0.028391	0.022203	0.022331	0.022331	0.022331	0.025797	0.025921	0.025921	0.025921	9.06358e+07	1.95514e+09	1.43392e+09	3.1342e+09	4.36645e+08	51.25	BBB	6	0.457506	0.139316	0.0463577	21.8656
2021635	635	英力特	2021	2021-12-31	A	0.000199	0.000196	0.000196	0.000196	0.001405	0.001388	0.001388	0.001388	0.001616	0.001604	0.001604	0.001604	1.23035e+07	2.29498e+09	1.37162e+09	3.05584e+09	3.98043e+08	51.25	BB	5	0.44885	0.130256	0.00536104	21.8403
2022635	635	英力特	2022	2022-12-31	A	-0.173876	-0.164127	-0.164127	-0.164127	-0.142371	-0.134389	-0.134389	-0.134389	-0.171374	-0.157855	-0.157855	-0.157855	-4.64832e+08	1.87506e+09	1.31649e+09	2.73137e+09	4.62248e+08	50.99	B	4	0.481988	0.169237	-0.247903	21.7281
2015636	636	风华高科	2015	2015-12-31	A	0.009651	0.010896	0.010896	0.010896	0.009833	0.011101	0.011101	0.011101	0.013541	0.015151	0.015151	0.015151	3.70071e+07	1.93957e+09	1.59854e+09	6.58819e+09	1.80402e+09	20.03	B	4	0.242638	0.273827	0.01908	22.6085
2016636	636	风华高科	2016	2016-12-31	A	0.020816	0.020901	0.020901	0.020901	0.014063	0.014121	0.014121	0.014121	0.02067	0.020082	0.020082	0.020082	90750288	2.77435e+09	1.74071e+09	6.64247e+09	2.12319e+09	20.03	B	4	0.262057	0.319639	0.0327105	22.6168
2017636	636	风华高科	2017	2017-12-31	A	0.054823	0.053497	0.053497	0.053497	0.041404	0.040403	0.040403	0.040403	0.057202	0.05759	0.05759	0.05759	3.17613e+08	3.35519e+09	2.10207e+09	6.32886e+09	1.74792e+09	20.03	B	4	0.33214	0.276182	0.0946631	22.5684
2018636	636	风华高科	2018	2018-12-31	A	0.172962	0.182203	0.182203	0.182203	0.14607	0.153875	0.153875	0.153875	0.186109	0.203546	0.203546	0.203546	1.22746e+09	4.5802e+09	2.16997e+09	7.04334e+09	1.51529e+09	20.03	CC	2	0.308088	0.215138	0.267992	22.6753
2019636	636	风华高科	2019	2019-12-31	A	0.051665	0.051389	0.051512	0.051512	0.049736	0.04947	0.049588	0.049588	0.061755	0.062181	0.062368	0.062368	3.92844e+08	3.29317e+09	2.13318e+09	7.00151e+09	1.36268e+09	20.03	CCC	3	0.304675	0.194626	0.119291	22.6694
2020636	636	风华高科	2020	2020-12-31	A	0.048977	0.054494	0.054494	0.054494	0.04243	0.047209	0.047209	0.047209	0.061443	0.063667	0.063667	0.063667	6.95899e+08	4.33198e+09	2.39543e+09	8.77893e+09	2.71656e+09	20.03	CC	2	0.272861	0.309441	0.160642	22.8956
2021636	636	风华高科	2021	2021-12-31	A	0.0975	0.107363	0.107688	0.107688	0.087822	0.096706	0.096999	0.096999	0.134301	0.144704	0.144704	0.144704	1.0878e+09	5.05506e+09	3.15262e+09	1.08276e+10	3.7472e+09	20.5	CCC	3	0.291166	0.346079	0.21519	23.1054
2022636	636	风华高科	2022	2022-12-31	A	0.013851	0.016445	0.016445	0.016445	0.021462	0.02548	0.02548	0.02548	0.028262	0.035561	0.035561	0.035561	3.27652e+08	3.87393e+09	4.45916e+09	1.58168e+10	3.80587e+09	23.19	B	4	0.281926	0.240622	0.0845786	23.4843
2015638	638	万方发展	2015	2015-12-31	A	-0.006912	-0.006957	-0.006957	-0.006957	-0.015067	-0.015165	-0.015165	-0.015165	-0.123066	-0.11757	-0.11757	-0.11757	-4.15589e+07	2.39484e+08	1.35413e+06	2.53778e+09	2.22708e+09	42.86	CCC	3	0.000533589	0.87757	-0.173535	21.6546
2016638	638	万方发展	2016	2016-12-31	A	0.019266	0.014279	0.014279	0.014279	0.009188	0.006809	0.006809	0.006809	0.044728	0.044453	0.044453	0.044453	1.51902e+07	1.56172e+08	1.82917e+06	1.49412e+09	1.18722e+09	37.69	CCC	3	0.00122425	0.794594	0.0972661	21.1248
2017638	638	万方发展	2017	2017-12-31	A	0.032035	0.024444	0.024444	0.024444	0.021504	0.016408	0.016408	0.016408	0.059062	0.061698	0.061698	0.061698	2.18772e+07	1.2847e+08	5.43831e+06	9.21668e+08	5.86093e+08	37.69	B	4	0.00590051	0.635905	0.17029	20.6417
2018638	638	万方发展	2018	2018-12-31	A	-0.180485	-0.161731	-0.161731	-0.161731	-0.193616	-0.173498	-0.173498	-0.173498	-0.742905	-0.546047	-0.546047	-0.546047	-1.41809e+08	1.18789e+08	4.16049e+06	7.48156e+08	5.53171e+08	37.69	B	4	0.005561	0.739379	-1.19379	20.4331
2019638	638	万方发展	2019	2019-12-31	A	0.043208	0.035765	0.035765	0.035765	0.030564	0.025299	0.025299	0.025299	0.071719	0.076865	0.076865	0.076865	1.93005e+07	1.15683e+08	3.86691e+06	5.28276e+08	3.03148e+08	37.69	CC	2	0.00731987	0.573844	0.166839	20.0851
2020638	638	万方发展	2020	2020-12-31	A	-0.039071	-0.038284	-0.038284	-0.038284	-0.040218	-0.039408	-0.039408	-0.039408	-0.12119	-0.103718	-0.103718	-0.103718	-2.17661e+07	1.10993e+08	3.62467e+06	5.07417e+08	3.39025e+08	37.69	CC	2	0.00714337	0.668138	-0.196103	20.0448
2021638	638	*ST 万方	2021	2021-12-31	A	0.161083	0.169265	0.169265	0.169265	0.144255	0.151582	0.151582	0.151582	0.336398	0.395979	0.395979	0.395979	8.43075e+07	3.22434e+08	4.34202e+07	5.61722e+08	3.20843e+08	37.69	CC	2
2022638	638	万方发展	2022	2022-12-31	A	0.025723	0.025855	0.025855	0.025855	0.013695	0.013766	0.013766	0.013766	0.034036	0.033128	0.033128	0.033128	9.04166e+06	1.57708e+08	4.9343e+07	5.67518e+08	3.39159e+08	37.62	CCC	3	0.0869452	0.597619	0.0573317	20.1568
2015639	639	西王食品	2015	2015-12-31	A	0.101551	0.098249	0.098249	0.098249	0.083949	0.08122	0.08122	0.08122	0.107567	0.113432	0.113432	0.113432	1.63594e+08	2.24378e+09	5.25394e+08	1.74248e+09	3.82586e+08	42.13	CC	2	0.301521	0.219564	0.0729098	21.2786
2016639	639	西王食品	2016	2016-12-31	A	0.03209	0.053084	0.053084	0.053084	0.015438	0.025538	0.025538	0.025538	0.050691	0.066019	0.066019	0.066019	1.66075e+08	3.37522e+09	6.80507e+08	8.33618e+09	5.79738e+09	35	CCC	3	0.081633	0.695448	0.049204	22.8439
2017639	639	西王食品	2017	2017-12-31	A	0.09366	0.089986	0.089986	0.089986	0.051379	0.049364	0.049364	0.049364	0.142954	0.149178	0.149178	0.149178	4.73103e+08	5.61834e+09	7.20784e+08	7.70685e+09	4.93693e+09	35.98	CCC	3	0.0935251	0.64059	0.0842069	22.7654
2018639	639	西王食品	2018	2018-12-31	A	0.075258	0.086023	0.086023	0.086023	0.051762	0.059166	0.059166	0.059166	0.105861	0.1365	0.1365	0.1365	6.53986e+08	5.84504e+09	6.87978e+08	1.02797e+10	5.25336e+09	29.7	CC	2	0.0669257	0.51104	0.111887	23.0534
2019639	639	西王食品	2019	2019-12-31	A	-0.137091	-0.121167	-0.121167	-0.121167	-0.118306	-0.104564	-0.104564	-0.104564	-0.234846	-0.211027	-0.211027	-0.211027	-1.10697e+09	5.727e+09	6.61013e+08	8.14013e+09	4.03945e+09	29.7	CCC	3	0.0812042	0.496239	-0.19329	22.8201
2020639	639	西王食品	2020	2020-12-31	A	0.068499	0.066702	0.066702	0.066702	0.043984	0.04283	0.04283	0.04283	0.079132	0.080947	0.080947	0.080947	3.97046e+08	5.77967e+09	619000455	7.72392e+09	3.43068e+09	29.7	CC	2	0.0801407	0.444163	0.0686969	22.7676
2021639	639	西王食品	2021	2021-12-31	A	0.041356	0.041329	0.041329	0.041329	0.029098	0.02908	0.02908	0.02908	0.050356	0.051301	0.051301	0.051301	2.7581e+08	6.35473e+09	5.73412e+08	7.71395e+09	3.25639e+09	29.7	B	4	0.0743345	0.422144	0.0434023	22.7663
2022639	639	西王食品	2022	2022-12-31	A	-0.130991	-0.125338	-0.125338	-0.125338	-0.10555	-0.100996	-0.100996	-0.100996	-0.190643	-0.17835	-0.17835	-0.17835	-1.00087e+09	6.07082e+09	6.12337e+08	7.07577e+09	3.15824e+09	29.7	CCC	3	0.08654	0.446345	-0.164866	22.6799
2015650	650	仁和药业	2015	2015-12-31	A	0.17944	0.19688	0.19688	0.19688	0.138007	0.15142	0.15142	0.15142	0.167479	0.182909	0.182909	0.182909	5.60209e+08	2.52384e+09	5.79027e+08	3.15627e+09	5.55411e+08	26.27	CCC	3	0.183453	0.175971	0.221967	21.8727
2016650	650	仁和药业	2016	2016-12-31	A	0.144427	0.159003	0.159003	0.159003	0.111463	0.122712	0.122712	0.122712	0.134434	0.148412	0.148412	0.148412	5.50222e+08	3.56708e+09	6.70133e+08	3.8649e+09	6.60414e+08	26.27	CCC	3	0.17339	0.170875	0.15425	22.0752
2017650	650	仁和药业	2017	2017-12-31	A	0.133355	0.138377	0.138377	0.138377	0.105858	0.109845	0.109845	0.109845	0.127043	0.132142	0.132142	0.132142	5.69841e+08	3.84377e+09	6.6814e+08	4.16739e+09	6.94947e+08	26.27	CCC	3	0.160326	0.166758	0.14825	22.1506
2018650	650	仁和药业	2018	2018-12-31	A	0.156768	0.164786	0.164786	0.164786	0.126517	0.132988	0.132988	0.132988	0.149192	0.15813	0.15813	0.15813	7.52864e+08	4.40342e+09	6.26397e+08	4.61666e+09	7.01674e+08	26.27	B	4	0.135682	0.151987	0.170972	22.2529
2019650	650	仁和药业	2019	2019-12-31	A	0.157971	0.164022	0.164022	0.164022	0.124247	0.129007	0.129007	0.129007	0.142304	0.149826	0.149826	0.149826	8.26174e+08	4.58117e+09	5.51851e+08	4.98443e+09	6.3247e+08	26.27	CCC	3	0.110715	0.126889	0.180341	22.3296
2020650	650	仁和药业	2020	2020-12-31	A	0.13304	0.148603	0.148603	0.148603	0.104306	0.116508	0.116508	0.116508	0.117219	0.132027	0.132027	0.132027	8.60514e+08	4.1061e+09	5.10806e+08	6.30505e+09	6.94536e+08	23.24	CCC	3	0.0810154	0.110156	0.209569	22.5646
2021650	650	仁和药业	2021	2021-12-31	A	0.141747	0.147502	0.148214	0.148214	0.115791	0.120492	0.121074	0.121074	0.134957	0.138313	0.138657	0.138657	1.03693e+09	4.93576e+09	5.24632e+08	6.90789e+09	9.80999e+08	23.24	CCC	3	0.0759467	0.142011	0.210085	22.6559
2022650	650	仁和药业	2022	2022-12-31	A	0.121923	0.127992	0.127992	0.127992	0.093238	0.097879	0.097879	0.097879	0.110804	0.115244	0.115244	0.115244	9.53263e+08	5.15322e+09	8.18984e+08	7.63164e+09	1.20986e+09	23.24	B	4	0.107314	0.158531	0.184984	22.7556
2015651	651	格力电器	2015	2015-12-31	A	0.080277	0.081657	0.081657	0.081657	0.07807	0.079412	0.079412	0.079412	0.259926	0.269456	0.269456	0.269456	1.35162e+10	9.77451e+10	1.54318e+10	1.61698e+11	1.13131e+11	18.22	BB	5	0.095436	0.699646	0.13828	25.809
2016651	651	格力电器	2016	2016-12-31	A	0.075043	0.079552	0.079552	0.079552	0.085127	0.090242	0.090242	0.090242	0.282659	0.300021	0.300021	0.300021	1.74557e+10	1.08303e+11	1.76817e+10	1.8237e+11	1.27446e+11	18.22	BB	5	0.096955	0.698834	0.161175	25.9293
2017651	651	格力电器	2017	2017-12-31	A	0.125826	0.136147	0.136149	0.136149	0.104707	0.113296	0.113297	0.113297	0.33678	0.369639	0.369726	0.369726	2.61267e+10	1.48286e+11	1.74674e+10	2.14968e+11	1.48133e+11	18.22	B	4	0.0812557	0.689094	0.176191	26.0938
2018651	651	格力电器	2018	2018-12-31	A	0.120705	0.13009	0.130095	0.130095	0.104998	0.113161	0.113166	0.113166	0.284518	0.330628	0.330669	0.330669	3.09969e+10	1.98123e+11	1.83858e+10	2.51234e+11	1.58519e+11	18.22	BB	5	0.0731818	0.630963	0.156453	26.2497
2019651	651	格力电器	2019	2019-12-31	A	0.095154	0.10083	0.100808	0.100808	0.087737	0.09297	0.09295	0.09295	0.221578	0.242638	0.242498	0.242498	2.96051e+10	1.98153e+11	1.91219e+10	2.82972e+11	1.70925e+11	18.22	BB	5	0.0675753	0.604033	0.149405	26.3686
2020651	651	格力电器	2020	2020-12-31	A	0.087285	0.086702	0.086702	0.086702	0.079792	0.079259	0.079259	0.079259	0.190616	0.19464	0.19464	0.19464	2.60435e+10	1.68199e+11	1.89905e+10	2.79218e+11	1.62337e+11	18.7	BB	5	0.0680133	0.5814	0.154837	26.3553
2021651	651	格力电器	2021	2021-12-31	A	0.076793	0.081967	0.081972	0.081972	0.071439	0.076253	0.076257	0.076257	0.211552	0.203125	0.203125	0.203125	26677365292	1.87869e+11	3.11887e+10	3.19598e+11	2.11673e+11	15.26	BBB	6	0.0975873	0.662309	0.142	26.4903
2022651	651	格力电器	2022	2022-12-31	A	0.070448	0.074147	0.074147	0.074147	0.064816	0.06822	0.06822	0.06822	0.225876	0.219363	0.219363	0.219363	2.72841e+10	1.88988e+11	3.3817e+10	3.55025e+11	2.53149e+11	16.02	B	4	0.0952526	0.713045	0.144369	26.5955
2015652	652	泰达股份	2015	2015-12-31	A	0.02533	0.027808	0.027808	0.027808	0.011107	0.012194	0.012194	0.012194	0.081357	0.086294	0.086294	0.086294	3.48588e+08	9.65556e+09	2.38317e+08	2.85716e+10	2.4671e+10	32.9	CC	2	0.00834103	0.86348	0.0361023	24.0757
2016652	652	泰达股份	2016	2016-12-31	A	0.027985	0.029602	0.029602	0.029602	0.013341	0.014112	0.014112	0.014112	0.098734	0.103932	0.103932	0.103932	5.43261e+08	1.56318e+10	4.61476e+08	3.2075e+10	2.77409e+10	32.98	B	4	0.0143874	0.864875	0.0347536	24.1913
2017652	652	泰达股份	2017	2017-12-31	A	0.026626	0.026928	0.026928	0.026928	0.01663	0.016818	0.016818	0.016818	0.112771	0.118971	0.118971	0.118971	6.86814e+08	1.90234e+10	4.69871e+08	3.28098e+10	2.79714e+10	32.98	BB	5	0.0143211	0.852533	0.0361036	24.214
2018652	652	泰达股份	2018	2018-12-31	A	0.03238	0.033241	0.033248	0.033248	0.012982	0.013327	0.01333	0.01333	0.087121	0.089824	0.089907	0.089907	6.57664e+08	1.92316e+10	4.37582e+08	3.46157e+10	2.94576e+10	32.98	BB	5	0.0126411	0.850991	0.0341971	24.2676
2019652	652	泰达股份	2019	2019-12-31	A	0.04016	0.039938	0.039938	0.039938	0.009686	0.009632	0.009632	0.009632	0.055494	0.059568	0.059568	0.059568	5.57506e+08	2.01614e+10	4.15105e+08	3.42352e+10	2.82598e+10	32.98	BB	5	0.0121251	0.82546	0.0276521	24.2565
2020652	652	泰达股份	2020	2020-12-31	A	0.028293	0.028035	0.028035	0.028035	0.002464	0.002442	0.002442	0.002442	0.013727	0.013794	0.013794	0.013794	2.86992e+08	1.88394e+10	4.38944e+08	3.36147e+10	2.75805e+10	32.98	BB	5	0.0130581	0.82049	0.0152336	24.2382
2021652	652	泰达股份	2021	2021-12-31	A	0.027031	0.02842	0.02842	0.02842	0.004243	0.004461	0.004461	0.004461	0.024659	0.025404	0.025404	0.025404	3.92308e+08	2.11757e+10	4.26657e+08	3.72562e+10	3.08461e+10	32.98	BB	5	0.011452	0.827947	0.0185263	24.3411
2022652	652	泰达股份	2022	2022-12-31	A	0.025995	0.026932	0.026936	0.026936	0.004298	0.004453	0.004454	0.004454	0.026176	0.026494	0.026513	0.026513	4.40906e+08	2.02514e+10	4.07963e+08	4.00532e+10	3.34759e+10	32.98	CCC	3	0.0101855	0.835785	0.0217716	24.4135
2015655	655	金岭矿业	2015	2015-12-31	A	0.002192	0.002119	0.002119	0.002119	0.00153	0.001479	0.001479	0.001479	0.001643	0.001643	0.001643	0.001643	-9.18692e+07	7.86417e+08	5.49559e+08	3.43007e+09	2.35368e+08	58.41	BB	5	0.160218	0.0686192	-0.11682	21.9558
2016655	655	金岭矿业	2016	2016-12-31	A	-0.200509	-0.187189	-0.187189	-0.187189	-0.189673	-0.177073	-0.177073	-0.177073	-0.216926	-0.195711	-0.195711	-0.195711	-6.09603e+08	6.25925e+08	4.3291e+08	3.00274e+09	3.77247e+08	58.41	BB	5	0.144172	0.125634	-0.973923	21.8228
2017655	655	金岭矿业	2017	2017-12-31	A	-0.1128	-0.105939	-0.105939	-0.105939	-0.120466	-0.113139	-0.113139	-0.113139	-0.138843	-0.129864	-0.129864	-0.129864	-2.48276e+08	1.04383e+09	3.06522e+08	2.6584e+09	3.51865e+08	58.41	B	4	0.115303	0.13236	-0.237852	21.701
2018655	655	*ST 金岭	2018	2018-12-31	A	0.047066	0.047568	0.047568	0.047568	0.036811	0.037204	0.037204	0.037204	0.041528	0.042416	0.042416	0.042416	1.3125e+08	1.04128e+09	2.94717e+08	2.71575e+09	3.08461e+08	58.41	CCC	3
2019655	655	金岭矿业	2019	2019-12-31	A	0.072828	0.075075	0.075075	0.075075	0.062601	0.064533	0.064533	0.064533	0.069804	0.072364	0.072364	0.072364	2.22333e+08	1.33592e+09	2.87081e+08	2.88867e+09	2.98073e+08	58.41	CCC	3	0.0993819	0.103187	0.166427	21.7841
2020655	655	金岭矿业	2020	2020-12-31	A	0.086293	0.089416	0.089416	0.089416	0.074807	0.077515	0.077515	0.077515	0.082268	0.085815	0.085815	0.085815	2.88315e+08	1.43485e+09	2.72907e+08	3.10566e+09	2.81667e+08	58.41	B	4	0.0878738	0.0906948	0.200938	21.8565
2021655	655	金岭矿业	2021	2021-12-31	A	0.060212	0.062827	0.062827	0.062827	0.041847	0.043664	0.043664	0.043664	0.048533	0.049352	0.049352	0.049352	2.25639e+08	1.8227e+09	2.67441e+08	3.3877e+09	4.66701e+08	58.41	B	4	0.0789447	0.137763	0.123793	21.9434
2022655	655	金岭矿业	2022	2022-12-31	A	0.05739	0.058562	0.058562	0.058562	0.058824	0.060025	0.060025	0.060025	0.066917	0.06893	0.06893	0.06893	2.36412e+08	1.37275e+09	2.73848e+08	3.529e+09	4.26816e+08	58.41	B	4	0.0775994	0.120945	0.172217	21.9843
2015656	656	金科股份	2015	2015-12-31	A	0.021485	0.023116	0.023116	0.023116	0.012911	0.013891	0.013891	0.013891	0.08043	0.086559	0.086559	0.086559	1.74344e+09	1.93986e+10	2.52846e+09	9.55528e+10	8.02147e+10	17.53	BB	5	0.0264613	0.83948	0.0898747	25.2829
2016656	656	金科股份	2016	2016-12-31	A	0.023221	0.024774	0.024774	0.024774	0.016388	0.017484	0.017484	0.017484	0.079457	0.094552	0.094552	0.094552	2.25645e+09	3.22354e+10	2.66641e+09	1.09249e+11	8.67169e+10	16.97	BB	5	0.0244067	0.793754	0.069999	25.4169
2017656	656	金科股份	2017	2017-12-31	A	0.0217	0.025616	0.025616	0.025616	0.014523	0.017144	0.017144	0.017144	0.10218	0.101803	0.101803	0.101803	3.03585e+09	3.47576e+10	2.44173e+09	1.57364e+11	1.34998e+11	16.99	BB	5	0.0155164	0.857869	0.0873433	25.7818
2018656	656	金科股份	2018	2018-12-31	A	0.022799	0.027108	0.027108	0.027108	0.017428	0.020721	0.020721	0.020721	0.106457	0.133721	0.133721	0.133721	5.33857e+09	4.12337e+10	2.37351e+09	2.30699e+11	1.92932e+11	16.99	B	4	0.0102883	0.836295	0.129471	26.1644
2019656	656	金科股份	2019	2019-12-31	A	0.027872	0.03246	0.03246	0.03246	0.019766	0.02302	0.02302	0.02302	0.121896	0.141396	0.141396	0.141396	8.62162e+09	6.77734e+10	4.37806e+09	3.21605e+11	2.69454e+11	16.99	B	4	0.0136132	0.837841	0.127212	26.4966
2020656	656	金科股份	2020	2020-12-31	A	0.033215	0.03603	0.03603	0.03603	0.02546	0.027618	0.027618	0.027618	0.132035	0.154467	0.154467	0.154467	1.2231e+10	8.77044e+10	4.07819e+09	3.81158e+11	3.0766e+11	14.2	B	4	0.0106995	0.807171	0.139457	26.6665
2021656	656	金科股份	2021	2021-12-31	A	0.024906	0.024581	0.024581	0.024581	0.01801	0.017776	0.017776	0.017776	0.086043	0.088452	0.088452	0.088452	8.73611e+09	1.1231e+11	3.213e+09	3.71362e+11	2.9363e+11	11.05	B	4	0.00865194	0.790683	0.0777859	26.6404
2022656	656	金科股份	2022	2022-12-31	A	-0.075174	-0.067126	-0.067126	-0.067126	-0.079105	-0.070636	-0.070636	-0.070636	-0.609338	-0.406366	-0.406366	-0.406366	-2.37503e+10	5.48619e+10	2.60893e+09	2.99536e+11	2.60649e+11	9	B	4	0.00870989	0.870178	-0.432911	26.4255
2015657	657	中钨高新	2015	2015-12-31	A	-0.063816	-0.059511	-0.059511	-0.059511	-0.077324	-0.072108	-0.072108	-0.072108	-0.15264	-0.143109	-0.143109	-0.143109	-5.71262e+08	5.8574e+09	2.49856e+09	6.83002e+09	3.37007e+09	60.94	B	4	0.365821	0.49342	-0.0975282	22.6446
2016657	657	中钨高新	2016	2016-12-31	A	0.026054	0.02575	0.02575	0.02575	0.00802	0.007927	0.007927	0.007927	0.015257	0.015361	0.015361	0.015361	2.72446e+07	5196045095	2.34131e+09	6.67268e+09	3.16489e+09	60.94	CCC	3	0.35088	0.474306	0.00524334	22.6213
2017657	657	中钨高新	2017	2017-12-31	A	0.041127	0.042691	0.042691	0.042691	0.025174	0.026131	0.026131	0.026131	0.04955	0.050589	0.050589	0.050589	2.28251e+08	6.54081e+09	2.20024e+09	7.20009e+09	3.54209e+09	60.94	CCC	3	0.305585	0.49195	0.0348963	22.6974
2018657	657	中钨高新	2018	2018-12-31	A	0.04697	0.047034	0.047729	0.047729	0.02733	0.027367	0.027772	0.027772	0.053839	0.054017	0.054687	0.054687	3.56179e+08	8.17652e+09	2.3346e+09	7.43677e+09	3.66174e+09	60.94	CCC	3	0.313927	0.492383	0.0435611	22.7297
2019657	657	中钨高新	2019	2019-12-31	A	0.04487	0.044502	0.044502	0.044502	0.027237	0.027013	0.027013	0.027013	0.051495	0.052131	0.052131	0.052131	2.9586e+08	8.08464e+09	2.23935e+09	7.31566e+09	3.44622e+09	60.94	B	4	0.306104	0.471075	0.0365953	22.7133
2020657	657	中钨高新	2020	2020-12-31	A	0.050212	0.054227	0.05595	0.05595	0.032216	0.034792	0.035897	0.035897	0.059996	0.065765	0.067298	0.067298	3.30285e+08	9.91946e+09	2.9567e+09	9.20318e+09	4.26134e+09	50.87	B	4	0.321269	0.463029	0.0332967	22.9428
2021657	657	中钨高新	2021	2021-12-31	A	0.085468	0.088231	0.088231	0.088231	0.065041	0.067143	0.067143	0.067143	0.113341	0.12076	0.12076	0.12076	7.32413e+08	1.20936e+10	3.11586e+09	9.81809e+09	4.18396e+09	49.94	B	4	0.317359	0.426148	0.0605621	23.0075
2022657	657	中钨高新	2022	2022-12-31	A	0.065697	0.071385	0.071385	0.071385	0.056564	0.061462	0.061462	0.061462	0.107908	0.112389	0.112389	0.112389	7.08543e+08	1.308e+10	3.40245e+09	1.16794e+10	5.5572e+09	49.87	B	4	0.29132	0.475811	0.0541701	23.1811
2015659	659	*ST 中富	2015	2015-12-31	A	0.026822	0.024702	0.024702	0.024702	-0.02257	-0.020786	-0.020786	-0.020786	-0.068169	-0.065761	-0.065761	-0.065761	-5.1071e+07	1.87498e+09	1.94048e+09	3.17525e+09	2.12397e+09	11.39	C	1
2016659	659	珠海中富	2016	2016-12-31	A	-0.157969	-0.142756	-0.142756	-0.142756	-0.224782	-0.203135	-0.203135	-0.203135	-1.253	-0.773716	-0.773716	-0.773716	-5.49661e+08	1.61957e+09	1.50221e+09	2.61742e+09	2.14786e+09	11.39	C	1	0.573927	0.820605	-0.339387	21.6855
2017659	659	*ST 中富	2017	2017-12-31	A	0.096416	0.096958	0.096958	0.096958	0.034348	0.034541	0.034541	0.034541	0.154812	0.172059	0.172059	0.172059	1.50425e+08	1.61485e+09	1.38444e+09	2.64703e+09	2.05973e+09	11.39	CC	2
2018659	659	珠海中富	2018	2018-12-31	A	0.071355	0.069076	0.069076	0.069076	0.008143	0.007883	0.007883	0.007883	0.033343	0.033877	0.033877	0.033877	6.07949e+07	1.6187e+09	1.29606e+09	2.48312e+09	1.87668e+09	11.39	C	1	0.521949	0.755776	0.0375578	21.6328
2019659	659	珠海中富	2019	2019-12-31	A	0.074782	0.073139	0.073139	0.073139	0.006758	0.00661	0.00661	0.00661	0.024439	0.025419	0.025419	0.025419	9.4912e+07	1.55803e+09	1.24504e+09	2.37633e+09	1.71921e+09	15.71	C	1	0.523935	0.723472	0.0609179	21.5888
2020659	659	珠海中富	2020	2020-12-31	A	-0.018547	-0.017826	-0.017826	-0.017826	-0.082082	-0.078888	-0.078888	-0.078888	-0.373102	-0.316358	-0.316358	-0.316358	-1.12834e+08	1.26054e+09	1.06357e+09	2.19833e+09	1.7147e+09	15.71	CC	2	0.483807	0.780001	-0.0895126	21.511
2021659	659	珠海中富	2021	2021-12-31	A	0.067618	0.069412	0.069412	0.069412	0.010535	0.010815	0.010815	0.010815	0.048874	0.049673	0.049673	0.049673	8.05851e+07	1.4463e+09	1.12634e+09	2.31817e+09	1.81847e+09	15.71	CC	2	0.485877	0.784444	0.0557179	21.564
2022659	659	珠海中富	2022	2022-12-31	A	-0.033104	-0.031723	-0.031723	-0.031723	-0.087775	-0.084113	-0.084113	-0.084113	-0.585588	-0.456903	-0.456903	-0.456903	-1.46467e+08	1.30171e+09	1.11643e+09	2.13248e+09	1.81283e+09	15.71	CCC	3	0.523539	0.850107	-0.112519	21.4806
2015661	661	长春高新	2015	2015-12-31	A	0.167028	0.183027	0.183027	0.183027	0.141134	0.154653	0.154653	0.154653	0.221133	0.240412	0.240412	0.240412	6.24435e+08	2.40209e+09	7.02339e+08	3.8155e+09	1.38032e+09	22.28	B	4	0.184075	0.361767	0.259955	22.0623
2016661	661	长春高新	2016	2016-12-31	A	0.128702	0.159377	0.159377	0.159377	0.109119	0.135127	0.135127	0.135127	0.152101	0.196618	0.196618	0.196618	8.09908e+08	2.89744e+09	7.35501e+08	6.20352e+09	1.75307e+09	22.36	B	4	0.118562	0.282593	0.279525	22.5484
2017661	661	长春高新	2017	2017-12-31	A	0.150905	0.163684	0.163684	0.163684	0.126181	0.136867	0.136867	0.136867	0.178375	0.192236	0.192236	0.192236	1.13839e+09	4.10226e+09	1.11595e+09	7.35144e+09	2.1511e+09	22.36	B	4	0.1518	0.29261	0.277503	22.7182
2018661	661	长春高新	2018	2018-12-31	A	0.180718	0.202942	0.202942	0.202942	0.155403	0.174514	0.174514	0.174514	0.231238	0.253821	0.253821	0.253821	1.8064e+09	5.37499e+09	1.19073e+09	9.41305e+09	3.08703e+09	22.36	CCC	3	0.126498	0.327952	0.336074	22.9654
2019661	661	长春高新	2019	2019-12-31	A	0.217765	0.250313	0.250313	0.250313	0.184665	0.212265	0.212265	0.212265	0.266723	0.31046	0.31046	0.31046	2.87618e+09	7.3737e+09	1.51388e+09	1.27213e+10	3.91377e+09	18.8	B	4	0.119003	0.307654	0.390059	23.2665
2020661	661	长春高新	2020	2020-12-31	A	0.228456	0.260317	0.260317	0.260317	0.196363	0.223747	0.223747	0.223747	0.268408	0.313065	0.313065	0.313065	3.93596e+09	8.5766e+09	1.98839e+09	1.68446e+10	4.52139e+09	18.8	B	4	0.118043	0.268417	0.458918	23.5473
2021661	661	长春高新	2021	2021-12-31	A	0.201079	0.230051	0.230051	0.230051	0.173099	0.19804	0.19804	0.19804	0.226113	0.263698	0.263698	0.263698	4.71544e+09	1.07467e+10	2.22319e+09	2.25158e+10	5.27895e+09	18.8	CCC	3	0.098739	0.234456	0.43878	23.8375
2022661	661	长春高新	2022	2022-12-31	A	0.185523	0.198943	0.198943	0.198943	0.161941	0.173656	0.173656	0.173656	0.202577	0.221585	0.221585	0.221585	4967862392	1.26272e+10	3.22733e+09	2.60274e+10	5.22087e+09	18.8	BB	5	0.123998	0.200591	0.393426	23.9824
2015662	662	索芙特	2015	2015-12-31	A	-0.003628	-0.003268	-0.003268	-0.003268	-0.004306	-0.003878	-0.003878	-0.003878	-0.005123	-0.00511	-0.00511	-0.00511	-3.66393e+06	4.4599e+08	2.16461e+08	6.7994e+08	1.08427e+08	17.96	#N/A	#N/A
2016662	662	天夏智慧	2016	2016-12-31	A	0.068218	0.122062	0.122062	0.122062	0.056818	0.101665	0.101665	0.101665	0.065594	0.117734	0.117734	0.117734	3.68932e+08	1.27734e+09	2.13519e+08	5.77398e+09	7.64906e+08	16.41	#N/A	#N/A
2017662	662	天夏智慧	2017	2017-12-31	A	0.1012	0.111724	0.111724	0.111724	0.080714	0.089107	0.089107	0.089107	0.103102	0.108563	0.108641	0.108641	6.90959e+08	1.66559e+09	2.15914e+06	7.11421e+09	1.54483e+09	16.41	#N/A	#N/A
2018662	662	天夏智慧	2018	2018-12-31	A	0.032209	0.032189	0.032189	0.032189	0.021233	0.02122	0.02122	0.02122	0.026658	0.026872	0.026872	0.026872	2.87931e+08	1.0912e+09	1.66524e+06	7.10542e+09	1.44605e+09	16.41	#N/A	#N/A
2019662	662	天夏智慧	2019	2019-12-31	A	-1.53497	-0.957448	-0.957448	-0.957448	-1.57536	-0.982639	-0.982639	-0.982639	-7.55624	-1.60273	-1.60273	-1.60273	-4.49519e+09	1.59856e+07	522473	3.22039e+09	2.54899e+09	16.41	#N/A	#N/A
2015663	663	永安林业	2015	2015-12-31	A	0.030238	0.044993	0.044993	0.044993	0.011922	0.01774	0.01774	0.01774	0.023236	0.039612	0.039612	0.039612	4.48013e+07	8.91661e+08	4.58966e+08	3.98367e+09	1.93968e+09	19.03	BB	5	0.115212	0.486907	0.0502447	22.1055
2016663	663	永安林业	2016	2016-12-31	A	0.05329	0.055472	0.055472	0.055472	0.029861	0.031084	0.031084	0.031084	0.059734	0.061404	0.061404	0.061404	1.07772e+08	1.55398e+09	3.73437e+08	4.32394e+09	2.16241e+09	19.03	CCC	3	0.086365	0.500101	0.069352	22.1874
2017663	663	永安林业	2017	2017-12-31	A	0.041407	0.040623	0.040623	0.040623	0.017121	0.016797	0.016797	0.016797	0.032153	0.03256	0.03256	0.03256	1.18491e+08	1.24003e+09	8.12463e+08	4.16326e+09	1.94637e+09	19.03	CCC	3	0.195151	0.46751	0.0955543	22.1496
2018663	663	永安林业	2018	2018-12-31	A	-0.466343	-0.375612	-0.374128	-0.374128	-0.480407	-0.38694	-0.385411	-0.385411	-1.59994	-0.888241	-0.877255	-0.877255	-1.35849e+09	7.54832e+08	8.47541e+08	2.7886e+09	1.95128e+09	19.03	BB	5	0.303931	0.699734	-1.79973	21.7488
2019663	663	永安林业	2019	2019-12-31	A	-0.072872	-0.070001	-0.070001	-0.070001	-0.091882	-0.088262	-0.088262	-0.088262	-0.391909	-0.328538	-0.328538	-0.328538	-2.57633e+08	7.02153e+08	7.85917e+08	2.57724e+09	1.97301e+09	19.27	CCC	3	0.304946	0.765554	-0.366918	21.67
2020663	663	*ST 永林	2020	2020-12-31	A	0.061556	0.045651	0.045651	0.045651	0.024177	0.01793	0.01793	0.01793	0.058663	0.0597	0.0597	0.0597	2.85944e+07	5.80792e+08	1.9904e+08	1.51886e+09	8.9288e+08	19.27	CCC	3
2021663	663	永安林业	2021	2021-12-31	A	0.047243	0.044732	0.044732	0.044732	0.040024	0.037897	0.037897	0.037897	0.080412	0.08372	0.08372	0.08372	5.32948e+07	5.06311e+08	1.70616e+08	1.36555e+09	6.85861e+08	19.27	CC	2	0.124943	0.502262	0.105261	21.0348
2022663	663	永安林业	2022	2022-12-31	A	0.243146	0.220024	0.220024	0.220024	0.238046	0.215409	0.215409	0.215409	0.286024	0.331862	0.331862	0.331862	2.98298e+08	7.56631e+08	1.22257e+08	1.12839e+09	1.89278e+08	19.27	CCC	3	0.108347	0.167743	0.394245	20.8441
2015665	665	湖北广电	2015	2015-12-31	A	0.050945	0.051248	0.051248	0.051248	0.048861	0.049151	0.049151	0.049151	0.069471	0.071655	0.071655	0.071655	3.66371e+08	2.40815e+09	4.31364e+09	7.60524e+09	2.25624e+09	13.16	BB	5	0.567194	0.296669	0.152138	22.7521
2016665	665	湖北广电	2016	2016-12-31	A	0.038419	0.039676	0.039676	0.039676	0.036852	0.038057	0.038057	0.038057	0.05166	0.053715	0.053715	0.053715	2.91205e+08	2.48248e+09	4.60608e+09	8.11958e+09	2.32739e+09	13.16	B	4	0.567281	0.286639	0.117304	22.8175
2017665	665	湖北广电	2017	2017-12-31	A	0.036052	0.0388	0.0388	0.0388	0.035034	0.037704	0.037704	0.037704	0.054144	0.055637	0.055637	0.055637	3.32182e+08	2.61239e+09	5.07504e+09	9.45925e+09	3.3387e+09	13.16	BB	5	0.536516	0.352956	0.127156	22.9703
2018665	665	湖北广电	2018	2018-12-31	A	0.02121	0.022955	0.022955	0.022955	0.01864	0.020174	0.020174	0.020174	0.031186	0.03252	0.03252	0.03252	2.078e+08	2.74815e+09	5.59812e+09	1.11553e+10	4.48781e+09	13.16	BB	5	0.501834	0.402302	0.0756146	23.1352
2019665	665	湖北广电	2019	2019-12-31	A	0.013901	0.014329	0.014329	0.014329	0.010231	0.010546	0.010546	0.010546	0.017652	0.017924	0.017924	0.017924	1.46509e+08	2.62493e+09	6.13336e+09	1.18648e+10	4.98794e+09	12.16	BB	5	0.516938	0.420399	0.0558142	23.1968
2020665	665	湖北广电	2020	2020-12-31	A	-0.054178	-0.053738	-0.053738	-0.053738	-0.057422	-0.056956	-0.056956	-0.056956	-0.107044	-0.102037	-0.102037	-0.102037	-6.02838e+08	2.38368e+09	5.94701e+09	1.16737e+10	5.41149e+09	11.94	BB	5	0.509435	0.463561	-0.252902	23.1806
2021665	665	湖北广电	2021	2021-12-31	A	-0.033767	-0.033992	-0.033992	-0.033992	-0.037249	-0.037498	-0.037498	-0.037498	-0.073567	-0.071934	-0.071934	-0.071934	-4.43596e+08	2.17196e+09	6.1022e+09	1.18305e+10	5.84037e+09	11.56	B	4	0.515801	0.49367	-0.204238	23.1939
2022665	665	湖北广电	2022	2022-12-31	A	-0.04567	-0.045511	-0.045511	-0.045511	-0.050103	-0.049928	-0.049928	-0.049928	-0.097391	-0.097825	-0.097825	-0.097825	-592684287	2.17559e+09	6.18602e+09	1.17482e+10	5.70434e+09	10.33	BB	5	0.526551	0.485551	-0.272425	23.187
2015668	668	荣丰控股	2015	2015-12-31	A	0.039878	0.036742	0.036742	0.036742	0.020214	0.018624	0.018624	0.018624	0.040012	0.040829	0.040829	0.040829	1.495e+07	1.06621e+08	4.66687e+06	1.44123e+09	7.1313e+08	39.28	B	4	0.00323812	0.494807	0.140217	21.0888
2016668	668	荣丰控股	2016	2016-12-31	A	-0.013195	-0.015421	-0.015421	-0.015421	-0.020873	-0.024395	-0.024395	-0.024395	-0.06194	-0.059955	-0.059955	-0.059955	-5.08911e+07	1.30019e+07	4.18503e+06	2.02644e+09	1.34357e+09	39.28	CCC	3	0.00206521	0.663022	-3.91412	21.4295
2017668	668	荣丰控股	2017	2017-12-31	A	0.018035	0.01902	0.01902	0.01902	0.006145	0.006481	0.006481	0.006481	0.019937	0.020138	0.020138	0.020138	2.10321e+07	2.69987e+08	3.42663e+06	2.26074e+09	1.56398e+09	39.28	CCC	3	0.00151571	0.691801	0.0779007	21.539
2018668	668	荣丰控股	2018	2018-12-31	A	0.010278	0.011408	0.011408	0.011408	0.003906	0.004336	0.004336	0.004336	0.011488	0.013305	0.013305	0.013305	1.58641e+07	2.48467e+08	3.96925e+06	2.81928e+09	1.86064e+09	39.28	B	4	0.0014079	0.659968	0.0638478	21.7597
2019668	668	荣丰控股	2019	2019-12-31	A	0.041439	0.040647	0.040647	0.040647	0.015547	0.01525	0.01525	0.01525	0.038347	0.040983	0.040983	0.040983	9.96446e+07	4.18864e+08	3.3795e+06	2.71354e+09	1.61337e+09	40.53	B	4	0.00124542	0.594564	0.237892	21.7215
2020668	668	荣丰控股	2020	2020-12-31	A	-0.003561	-0.003498	-0.003498	-0.003498	-0.00889	-0.008733	-0.008733	-0.008733	-0.022349	-0.021741	-0.021741	-0.021741	-2.11629e+07	1.09583e+08	2.42923e+06	2.61925e+09	1.57736e+09	40.81	B	4	0.000927453	0.602217	-0.193121	21.6862
2021668	668	荣丰控股	2021	2021-12-31	A	0.11263	0.134008	0.134008	0.134008	0.072691	0.086489	0.086489	0.086489	0.150352	0.192727	0.192727	0.192727	3.92818e+08	2.52259e+08	5.46809e+06	3.84649e+09	1.98681e+09	40.81	B	4	0.00142158	0.516526	1.5572	22.0704
2022668	668	荣丰控股	2022	2022-12-31	A	0.011613	0.008757	0.008757	0.008757	-0.016398	-0.012364	-0.012364	-0.012364	-0.029069	-0.024061	-0.024061	-0.024061	-3.80806e+07	6.3863e+08	1.72339e+06	2.32774e+09	1.01468e+09	40.81	B	4	0.000740371	0.435911	-0.0596286	21.5682
2015670	670	盈方微	2015	2015-12-31	A	-0.031337	-0.029814	-0.029814	-0.029814	-0.019428	-0.018483	-0.018483	-0.018483	-0.024941	-0.024885	-0.024885	-0.024885	-1.91653e+07	3.44869e+08	4.64792e+07	6.90521e+08	1.5264e+08	25.92	CCC	3	0.0673103	0.22105	-0.0555727	20.353
2016670	670	*ST 盈方	2016	2016-12-31	A	0.017608	0.018622	0.018622	0.018622	0.028466	0.030106	0.030106	0.030106	0.032291	0.036132	0.036132	0.036132	1.07311e+07	4.76364e+08	1.61001e+08	7.74951e+08	9.17901e+07	25.92	C	1
[truncated: 35,148 more rows]

## Sheet: Sheet2
AAA	9	3
AA	8	3
A	7	3
BBB	6	2
BB	5	2
B	4	2
CCC	3	1
CC	2	1
C	1	1

## Sheet: Sheet3
主	股票代码	股票简称	年份	统计截止日期	报表类型编码	资产报酬率A	资产报酬率B	资产报酬率C	资产报酬率TTM	总资产净利润率(ROA)A	总资产净利润率(ROA)B	总资产净利润率(ROA)C	总资产净利润率(ROA)TTM	净资产收益率（ROE）A	净资产收益率（ROE）B	净资产收益率（ROE）C	净资产收益率（ROE）TTM	利润	收入	固定资产	总资产	负债	CONTROL	ESG	ESGG	FIXED	DEBT	PROFIT	SIZE	CHANGE	PROPERTY	年份	YEAR	QA	QB	QC	QD	GROWTHA	GROWTHB	GROWTHC
[truncated: 9,427 more rows]

[truncated: 3 more sheets: Sheet4, Sheet5, Sheet6]
